# Supplementary material for: Properties and Limitations of eDNA Substrates for Terrestrial Animal Monitoring
Source: Mol Ecol Resour. 2026 Jan 23;26(2):e70096. doi: 10.1111/1755-0998.70096 (PMC12831013; doi:10.1111/1755-0998.70096)
Supplement: Supplementary file 1 — Table S1: Detailed information of selected studies. [file MEN-26-e70096-s002.xlsx]

## Sheet: Sheet1
Source	Paper title	Authors	Pub_year	DOI	Substrate Group	Substrate	Sample	If other method	Multipal eDNA substrate	Other method	Targeted taxa	Targeted species	Detecting method	Sequencing method	Ecosystem	Sampling country	Samplingtime
experts	Meta-barcoding of ‘dirt’ DNA from soil reflects vertebrate biodiversity	KENNETH ANDERSEN, KAREN LISE BIRD, MORTEN RASMUSSEN, JAMES HAILE, HENRIK BREUNING-MADSEN, KURT H. KJÆR, LUDOVIC ORLANDO, M. THOMAS P. GILBERT, ESKE WILLERSLEV	2011	10.1111/j.1365-294X.2011.05261.x	Abiotic substrates	soil	soil	yes	no	record	Vertebrate		metabarcoding	Roche454	safari parks, zoological gardens and farms	Denmark	unknown
systematic search	Browsed twig environmental DNA: Diagnostic PCR to identify ungulate species	Nichols R.V., Königsson H., Danell K., Spong G.	2012	10.1111/j.1755-0998.2012.03172.x	Direct-trace substrates	biotic trace	twigs browsed by captive animals	yes	no	observation	Species	four deer species	PCR	Sanger Sequencing	zoo	Sweden
systematic search	Tracking earthworm communities from soil DNA	Bienert, F., De Danieli, S., Miquel, C., Coissac, E., Poillot, C., Brun, J.-J., Taberlet, P.	2012	10.1111/j.1365-294X.2011.05407.x	Abiotic substrates	soil	soil	no	no	no	Invertebrate		metabarcoding	Illumina	undisturbed woodland;maintained meadow	France	January;Marh
experts	Carrion fly-derived DNA as a tool for comprehensive and cost-effective assessment of mammalian biodiversity	Calvignac-Spencer, S., Merkel, K., Kutzner, N., Kühl, H., Boesch, C., Kappeler, P.M., Metzger, S., Schubert, G., Leendertz, F.H.	2013	10.1111/mec.12183	Biotic substrates	invertebrate	fly iDNA	no	no	no	Mammalia		metabarcoding	Roche454	tropical field	Ivory Coast;Madagascar	unknown
systematic search	Impacts of inundation and drought on eukaryote biodiversity in semi-arid floodplain soils	Baldwin D.S., Colloff M.J., Rees G.N., Chariton A.A., Watson G.O., Court L.N., Hartley D.M., Morgan M.J., King A.J., Wilson J.S., Hodda M., Hardy C.M.	2013	10.1111/mec.12190	Abiotic substrates	soil	soil	yes	no	record	Animalia		metabarcoding	Roche454	national park	Australia	December 2008
systematic search	Ungulate browsing on conifers during summer as revealed by DNA	Nichols R.V., Spong G.	2014	10.1080/02827581.2014.960895	Direct-trace substrates	biotic trace	browsed twigs	no	no	no	Species	deer	PCR		forest	Sweden
experts	Using metabarcoding to ask if easily collected soil and leaf-litter samples can be used as a general biodiversity indicator	Chenxue Yang, Xiaoyang Wang, Jeremy A. Miller, Marleen de Blécourt, Yinqiu Ji, Chunyan Yang, Rhett D. Harrison, Douglas W. Yu	2014	10.1016/j.ecolind.2014.06.028	Abiotic substrates;Biotic substrates	soil;plant tissue	soil;leaf litter	yes	yes	Malaise-trap and canopy-fogging	Animalia		metabarcoding	Roche454	reserve	China	Sep–Nov 2010 and Apr–Jun 2011
experts	A comparison of the wet and dry season DNA-based soil invertebrate community characteristics in large patches of the bromeliad Bromelia pinguin in a primary forest in Costa Rica	McGee, K.M., Eaton, W.D.	2015	10.1016/j.apsoil.2014.11.009	Abiotic substrates	soil	soil	no	no	no	Invertebrate		metabarcoding	Roche454	protected area	Costa Rica	March 2011;July 2011
systematic search	Alien pest molecular diagnostics: Can DNA traces be exploited to assess the damage caused by the western conifer seed bug on stone pine fructification?	Bracalini M., Cerboneschi M., Croci F., Panzavolta T., Tiberi R., Biancalani C., Macconi S., Tegli S.	2015	https://flore.unifi.it/retrieve/handle/2158/1001873/44553/2015_BulInsect_WCSBprobe.pdf	Direct-trace substrates	biotic trace	WCSB-attacked seed samples	no	no	no	Species	western conifer seed bug	qPCR		lab setting	Italy
systematic search	DNA left on browsed twigs uncovers bite-scale resource use patterns in European ungulates	Nichols R.V., Cromsigt J.P.G.M., Spong G.	2015	10.1007/s00442-014-3196-z	Direct-trace substrates	biotic trace	“biteDNA” browsed twig	no	no	no	Species	deer	PCR		forest	Sweden	November 2010
systematic search	DNA left on browsed twigs uncovers bite-scale resource use patterns in European ungulates	Nichols, R.V., Cromsigt, J.P.G.M., Spong, G.	2015	10.1007/s00442-014-3196-z	Direct-trace substrates	biotic trace	ungulates on plant surface-biteDNA	no	no	no	Species	deer	PCR		forest	Sweden	November 2012
systematic search	Drinking water as a source of environmental DNA for the detection of terrestrial wildlife species	Rodgers T.W., Mock K.E.	2015	10.1007/s12686-015-0478-7	Direct-trace substrates	artificial setup	water	no	no	no	Mammalia		metabarcoding	Sanger Sequencing	habitat	USA	September 2014
systematic search	Evaluating a multigene environmental DNA approach for biodiversity assessment	Drummond A.J., Newcomb R.D., Buckley T.R., Xie D., Dopheide A., Potter B.C.M., Heled J., Ross H.A., Tooman L., Grosser S., Park D., Demetras N.J., Stevens M.I., Russell J.C., Anderson S.H., Carter A., Nelson N.	2015	10.1186/s13742-015-0086-1	Abiotic substrates	soil	soil	yes	no	observation	Animalia		metabarcoding	Roche454	island	New Zealand	2010
systematic search	Targeted detection of mammalian species using carrion fly-derived DNA	Schubert, G., Stockhausen, M., Hoffmann, C., Merkel, K., Vigilant, L., Leendertz, F.H., Calvignac-Spencer, S.	2015	10.1111/1755-0998.12306	Biotic substrates	invertebrate	fly iDNA	yes	no	record	Mammalia		PCR	Sanger Sequencing	national park	Ivory Coast	unknown
systematic search	Using eDNA to experimentally test ungulate browsing preferences	Nichols R.V., Cromsigt J.P.G.M., Spong G.	2015	10.1186/s40064-015-1285-z	Direct-trace substrates	biotic trace	browsed twigs	no	no	no	Species	deer	PCR		forest	Sweden
systematic search	Age-related environmental gradients influence invertebrate distribution in the prince Charles mountains, east Antarctica	Czechowski, P., White, D., Clarke, L., McKay, A., Cooper, A., Stevens, M.I.	2016	10.1098/rsos.160296	Abiotic substrates	soil	soil	no	no	no	Invertebrate		metabarcoding	unknown	mountain	Antarctica	26 November 2011 to 21 January 2012
systematic search	Antarctic eukaryotic soil diversity of the Prince Charles Mountains revealed by high-throughput sequencing	Czechowski, P., Clarke, L.J., Breen, J., Cooper, A., Stevens, M.I.	2016	10.1016/j.soilbio.2015.12.013	Abiotic substrates	soil	soil	no	no	no	Animalia		metabarcoding	Illumina MiSeq	mountain	Antarctica	November 2011/January 2012
experts	Detection of invasive mosquito vectors using environmental DNA (eDNA) from water samples	Schneider, J., Valentini, A., Dejean, T., Montarsi, F., Taberlet, P., Glaizot, O., Fumagalli, L.	2016	10.1371/journal.pone.0162493	Abiotic substrates	water	water	yes	no	survdy	Species	three invasive mospuito	qPCR		diverse	Europe	June to September 2015
experts	Environmental DNA from residual saliva for efficient noninvasive genetic monitoring of brown bears (Ursus arctos)	Wheat, R.E., Allen, J.M., Miller, S.D.L., Wilmers, C.C., Levi, T.	2016	10.1371/journal.pone.0165259	Direct-trace substrates	scat;biotic trace	faeces;residual saliva	no	yes	no	Species	brown bears (Ursus arctos)	PCR		habitat	USA	2014
experts	The diversity of arthropods in homes across the United States as determined by environmental DNA analyses	Madden, A.A., Barberán, A., Bertone, M.A., Menninger, H.L., Dunn, R.R., Fierer, N.	2016	10.1111/mec.13900	Direct-trace substrates	artificial setup	home dust	no	no	no	Arthropoda		metabarcoding	Illumina MiSeq	urban	USA	unknown
systematic search	Carrion fly-derived DNA metabarcoding is an effective tool for mammal surveys: Evidence from a known tropical mammal community	Rodgers, T.W., Xu, C.C.Y., Giacalone, J., Kapheim, K.M., Saltonstall, K., Vargas, M., Yu, D.W., Somervuo, P., McMillan, W.O., Jansen, P.A.	2017	10.1111/1755-0998.12701	Biotic substrates	invertebrate	fly iDNA	yes	no	record	Vertebrate		metabarcoding	Illumina MiSeq	mountain	Panama	between 10 February 2015 and 5 May 2015
experts	Chirosurveillance: The use of native bats to detect invasive agricultural pests	Maslo, B., Valentin, R., Leu, K., Kerwin, K., Hamilton, G.C., Bevan, A., Fefferman, N.H., Fonseca, D.M.	2017	10.1371/journal.pone.0173321	Direct-trace substrates	scat	bat feaces	no	no	no	Species	invasive brown marmorated stink bugs (Halyomorpha halys)	qPCR		agriculture	USA	spring and summer of 2013
systematic search	Evidence of plant and animal communities at exposed and subglacial (cave) geothermal sites in Antarctica	Fraser, C.I., Connell, L., Lee, C.K., Cary, S.C.	2017	10.1007/s00300-017-2198-9	Abiotic substrates	soil	soil	no	no	no	Animalia		metabarcoding	Sanger Sequencing	geothermal sites	Antactica	unknown
experts	iDNA screening: Disease vectors as vertebrate samplers	Arthur Kocher, Benoit de Thoisy, François Catzeflis, Sophie Valière, Anne-Laure Bañuls, Jérôme Murienne	2017	10.1111/mec.14362	Biotic substrates	invertebrate	fly iDNA;mosqito iDNA	no	no	no	Vertebrate		metabarcoding	Illumina MiSeq	different human impact levels	France	March 2016
systematic search	Metabarcoding of environmental DNA samples to explore the use of uranium mine containment ponds as a water source for wildlife	Klymus K.E., Richter C.A., Thompson N., Hinck J.E.	2017	10.3390/d9040054	Abiotic substrates	water	water	no	no	no	Vertebrate		metabarcoding	Illumina MiSeq	uranium mines	USA	August 2016
systematic search	Tropical-forest mammals as detected by environmental DNA at natural saltlicks in Borneo	Ishige, T., Miya, M., Ushio, M., Sado, T., Ushioda, M., Maebashi, K., Yonechi, R., Lagan, P., Matsubayashi, H.	2017	10.1016/j.biocon.2017.04.023	Direct-trace substrates	natural setup	saltlick	yes	no	camera trap	Mammalia		metabarcoding	Illumina MiSeq	tropical forest	Malaysia	August 2016
systematic search	Using nested PCR to improve detection of earthworm eDNA in Canada	Jackson M., Myrholm C., Shaw C., Ramsfield T.	2017	10.1016/j.soilbio.2017.06.009	Abiotic substrates	soil	soil	yes	no	bulk trap	Species	earthworm	PCR		forest	Canada	2015
systematic search	A DNA metabarcoding approach to characterize soil arthropod communities	Oliverio A.M., Gan H., Wickings K., Fierer N.	2018	10.1016/j.soilbio.2018.06.026	Abiotic substrates	soil	soil	yes	no	morphological identification; bulk	Arthropoda		metabarcoding	Illumina MiSeq	diverse	USA	May 2017
systematic search	Accounting for observation processes across multiple levels of uncertainty improves inference of species distributions and guides adaptive sampling of environmental DNA	Davis A.J., Williams K.E., Snow N.P., Pepin K.M., Piaggio A.J.	2018	10.1002/ece3.4552	Abiotic substrates	water	water	yes	no	observation	Species	wild pig	qPCR		habitat	USA	September and October 2016
systematic search	Agriculture shapes the trophic niche of a bat preying on multiple pest arthropods across Europe: Evidence from DNA metabarcoding	Aizpurua, O., Budinski, I., Georgiakakis, P., Gopalakrishnan, S., Ibañez, C., Mata, V., Rebelo, H., Russo, D., Szodoray-Parádi, F., Zhelyazkova, V., Zrncic, V., Gilbert, M.T.P., Alberdi, A.	2018	10.1111/mec.14474	Direct-trace substrates	scat	bat feaces	no	no	no	Arthropoda		metabarcoding	Illumina MiSeq	cave	Southern Europe	May-September 2015-2016
systematic search	An environmental DNA sampling method for aye-ayes from their feeding traces	Aylward, M.L., Sullivan, A.P., Perry, G.H., Johnson, S.E., Louis, E.E.	2018	10.1002/ece3.4341	Direct-trace substrates	biotic trace	tree feeding traces	yes	no	record	Species	aye-ayes	metabarcoding	Illumina NextSeq	national park	Madagascar	January 2014
experts	Bloodlines: mammals, leeches, and conservation in southern Asia	Tessler, M., Weiskopf, S.R., Berniker, L., Hersch, R., Mccarthy, K.P., Yu, D.W., Siddall, M.E.	2018	10.1080/14772000.2018.1433729	Biotic substrates	invertebrate	leech iDNA	no	no	no	Mammalia		metabarcoding	Sanger Sequencing	habitat, river edges, and forests	China;Cambodia;Bangladesh	2014;2015;2018
systematic search	Blow flies as urban wildlife sensors	Hoffmann, C., Merkel, K., Sachse, A., Rodríguez, P., Leendertz, F.H., Calvignac-Spencer, S.	2018	10.1111/1755-0998.12754	Biotic substrates	invertebrate	fly iDNA	yes	no	record	Mammalia		metabarcoding	Illumina MiSeq	urban	Germany	unknown
systematic search	Diet shifts by adult flightless dung beetles Circellium bacchus, revealed using DNA metabarcoding, reflect complex life histories	Kerley, G.I.H., Landman, M., Ficetola, G.F., Boyer, F., Bonin, A., Rioux, D., Taberlet, P., Coissac, E.	2018	10.1007/s00442-018-4203-6	Biotic substrates	invertebrate	dung beetle iDNA	no	no	no	Mammalia		metabarcoding	Illumina HiSeq	national park	South Africa	January-February 2014
systematic search	Early detection of invasive exotic insect infestations using eDNA from crop surfaces	Valentin R.E., Fonseca D.M., Nielsen A.L., Leskey T.C., Lockwood J.L.	2018	10.1002/fee.1811	Biotic substrates	plant swab	crop surface	yes	no	morphological identification; bulk	Species	Halyomorpha halys	qPCR		agriculture	USA
systematic search	Towards more efficient large-scale DNA-based detection of terrestrial mammal predators from scats	Quasim, S., MacDonald, A.J., Sarre, S.D.	2018	10.1007/s13364-018-0369-x	Direct-trace substrates	scat	faecal matter	no	no	no	Animalia		PCR		search effort on landscape features such as water bodies, vehicle and walking tracks, hedgerows and fence lines	Tasmania	unknown
experts	Using DNA metabarcoding for simultaneous inference of common vampire bat diet and population structure	Bohmann, K., Gopalakrishnan, S., Nielsen, M., Nielsen, L.D.S.B., Jones, G., Streicker, D.G., Gilbert, M.T.P.	2018	10.1111/1755-0998.12891	Direct-trace substrates	scat	blood meal;faecal material	no	yes	no	Animalia		metabarcoding	Illumina MiSeq	coast	Peru	2009-2013
systematic search	Biodiversity assessments in the 21st century: The potential of insect traps to complement environmental samples for estimating eukaryotic and prokaryotic diversity using high-throughput DNA metabarcoding	Ritter, C.D., Häggqvist, S., Karlsson, D., Sääksjärvi, I.E., Muasya, A.M., Nilsson, R.H., Antonelli, A.	2019	10.1139/gen-2018-0096	Abiotic substrates	soil	soil	yes	no	bulk trap	Animalia		metabarcoding	Illumina MiSeq	diversity	Brazil;South Africa;Sweden	November 2015;Auguest 2016;Jun 2016
systematic search	DNA metabarcoding as a tool for invertebrate community monitoring: a case study comparison with conventional techniques	Watts, C., Dopheide, A., Holdaway, R., Davis, C., Wood, J., Thornburrow, D., Dickie, I.A.	2019	10.1111/aen.12384	Abiotic substrates	soil	soil	yes	no	bulk trap	Invertebrate		metabarcoding	Illumina MiSeq	island, coastal forest	New Zealand	from 10 December 2015 to 7 January 2016.
experts	Efficacy of eDNA as an early detection indicator for Burmese pythons in the ARM Loxahatchee National Wildlife Refuge in the greater Everglades ecosystem	Hunter, M.E., Meigs-Friend, G., Ferrante, J.A., Smith, B.J., Hart, K.M.	2019	10.1016/j.ecolind.2019.02.058	Abiotic substrates	water	water	yes	no	survey	Species	Python bivittatus	ddPCR		Wildlife Refuge	USA	August 2014 to October 2016
systematic search	Environmental DNA (eDNA) metabarcoding of pond water as a tool to survey conservation and management priority mammals	Harper L.R., Lawson Handley L., Carpenter A.I., Ghazali M., Di Muri C., Macgregor C.J., Logan T.W., Law A., Breithaupt T., Read D.S., McDevitt A.D., Hänfling B.	2019	10.1016/j.biocon.2019.108225	Abiotic substrates	water	water	yes	no	observation	Species	nine mammal species	metabarcoding	Illumina MiSeq	habitat	Scotland
systematic search	Environmental DNA Collected from Snow Tracks is Useful for Identification of Mammalian Species	Gohta Kinoshita, Satoru Yonezawa, Shota Murakami, Yuji Isagi	2019	10.2108/zs180172	Direct-trace substrates	footprint	snow track	no	no	no	Mammalia		metabarcoding	Sanger Sequencing	snow fall area	Japan	February 2018
systematic search	Environmental DNA metabarcoding of wild flowers reveals diverse communities of terrestrial arthropods	Philip Francis Thomsen, Eva E. Sigsgaard	2019	10.1002/ece3.4809	Biotic substrates	plant tissue	flower	no	no	no	Arthropoda		metabarcoding	Illumina NextSeq	dry grassland	Denmark	August 2017
experts	Environmental DNA sampling reveals high occupancy rates of invasive Burmese pythons at wading bird breeding aggregations in the central Everglades	Orzechowski, S.C.M., Frederick, P.C., Dorazio, R.M., Hunter, M.E.	2019	10.1371/journal.pone.0213943	Abiotic substrates	water	water	yes	no	record	Species	Python bivittatus	ddPCR		wading bird breeding colonies, island	USA	April through June 2017
systematic search	Establishing arthropod community composition using metabarcoding: Surprising inconsistencies between soil samples and preservative ethanol and homogenate from Malaise trap catches	Marquina D., Esparza-Salas R., Roslin T., Ronquist F.	2019	10.1111/1755-0998.13071	Direct-trace substrates;Abiotic substrates	artificial setup;soil	Malaise Trap ethanol,soil	yes	yes	Malaise-trap	Arthropoda		metabarcoding	Illumina MiSeq	reserve	Sweden	July-August 2016
systematic search	Fly-derived DNA and camera traps are complementary tools for assessing mammalian biodiversity	Jan F. Gogarten, Constanze Hoffmann, Mimi Arandjelovic, Andreas Sachse, Kevin Merkel, Paula Dieguez, Anthony Agbor, Samuel Angedakin, Gregory Brazzola, Sorrel Jones, Kevin E. Langergraber, Kevin Lee, Sergio Marrocoli, Mizuki Murai, Volker Sommer, Hjalmar Kühl, Fabian H. Leendertz, Sébastien Calvignac-Spencer	2019	10.1002/edn3.46	Biotic substrates	invertebrate	fly iDNA	yes	no	camera	Mammalia		metabarcoding	Illumina MiSeq	savannah ecosystems;rainforests	Africa	2012-2014
systematic search	Host selection of hematophagous leeches (Haemadipsa japonica): Implications for iDNA studies	Hanya, G., Morishima, K., Koide, T., Otani, Y., Hongo, S., Honda, T., Okamura, H., Higo, Y., Hattori, M., Kondo, Y., Kurihara, Y., Jin, S., Otake, A., Shiroisihi, I., Takakuwa, T., Yamamoto, H., Suzuki, H., Kajimura, H., Hayakawa, T., Suzuki-Hashido, N., Nakano, T.	2019	10.1111/1440-1703.12059	Biotic substrates	invertebrate	leech iDNA	yes	no	camera trap	Mammalia		metabarcoding	Illumina MiSeq	island	Japan	August 2016, 2017 and 2018
systematic search	Ideating IDNA: Lessons and limitations from leeches in legacy collections	Siddall M.E., Barkdull M., Tessler M., Brugler M.R., Borda E., Hekkala E.	2019	10.1371/journal.pone.0212226	Biotic substrates	invertebrate	leech iDNA	no	no	no	Vertebrate		metabarcoding	Roche454	diverse	China
experts	Potential and Pitfalls of the DNA Metabarcoding Analyses for the Dietary Study of the Large Japanese Wood Mouse Apodemus speciosus on Seto Inland Sea Islands	Sato, J.J., Kyogoku, D., Komura, T., Inamori, C., Maeda, K., Yamaguchi, Y., Isagi, Y.	2019	10.3106/ms2018-0067	Direct-trace substrates	scat	faecal matter	no	no	no	Animalia		metabarcoding		island	Japan	unknown
experts	Shifting up a gear with iDNA: From mammal detection events to standardised surveys	Abrams, J.F., Hörig, L.A., Brozovic, R., Axtner, J., Crampton-Platt, A., Mohamed, A., Wong, S.T., Sollmann, R., Yu, D.W., Wilting, A.	2019	10.1111/1365-2664.13411	Biotic substrates	invertebrate	leech iDNA	yes	no	camera trap	Mammalia		metabarcoding	Illumina MiSeq	forest	Denmark	February to May 2015
systematic search	The blame game: Using eDNA to identify species-specific tree browsing by red deer (Cervus elaphus) and roe deer (Capreolus capreolus) in a temperate forest	van Beeck Calkoen S.T.S., Leigh-Moy K., Cromsigt J.P.G.M., Spong G., Lebeau L.C., Heurich M.	2019	10.1016/j.foreco.2019.117483	Direct-trace substrates	biotic trace	browsed twigs	no	no	no	Species	deer	PCR		forest	Germany
systematic search	Using metabarcoding to compare the suitability of two blood-feeding leech species for sampling mammalian diversity in North Borneo	Drinkwater, R., Schnell, I.B., Bohmann, K., Bernard, H., Veron, G., Clare, E., Gilbert, M.T.P., Rossiter, S.J.	2019	10.1111/1755-0998.12943	Biotic substrates	invertebrate	leech iDNA	no	no	no	Mammalia		metabarcoding	Illumina MiSeq	rainforest	Malaysia	between February and June 2015
experts	Vertebrate diversity revealed by metabarcoding of bulk arthropod samples from tropical forests	Christina Lynggaard, Martin Nielsen, Luisa Santos-Bay, Markus Gastauer, Guilherme Oliveira, Kristine Bohmann	2019	10.1002/edn3.34	Biotic substrates	invertebrate	bulk arthropod samples	yes	no	no	Animalia		metabarcoding	Illumina MiSeq	forest	Brazil;Tanzania	September 2017 (dry season) and April 2018 (wet season); September and October 2014 (the end of the dry season)
systematic search	A comparison of eDNA to camera trapping for assessment of terrestrial mammal diversity	Leempoel, K., Hebert, T., Hadly, E.A.	2020	10.1098/rspb.2019.2353	Abiotic substrates	soil	soil	yes	no	camera trap	Mammalia		metabarcoding	Illumina MiSeq	preserve	USA	October 2017
systematic search	A novel environmental DNA detection approach for the wading birds Platalea leucorodia, Recurvirostra avosetta and Tringa totanus	Schütz R., Tollrian R., Schweinsberg M.	2020	10.1007/s12686-020-01143-x	Abiotic substrates	water	water	yes	no	observation	Species	Platalea leucorodia, Recurvirostra avosetta and Tringa totanus	qPCR; PCR		habitat	Germany
systematic search	Assessing the potential of environmental DNA metabarcoding for monitoring Neotropical mammals: a case study in the Amazon and Atlantic Forest, Brazil	Sales N.G., Kaizer M.D.C., Coscia I., Perkins J.C., Highlands A., Boubli J.P., Magnusson W.E., Da Silva M.N.F., Benvenuto C., Mcdevitt A.D.	2020	10.1111/mam.12183	Abiotic substrates	water;sediment	water;sediment	no	yes	no	Animalia		metabarcoding	Illumina MiSeq	forest	Brazil
experts	Caught red handed: iDNA points to wild source for CITES-protected contraband leeches	Williams, K.M., Barkdull, M., Fahmy, M., Hekkala, E., Siddall, M.E., Kvist, S.	2020	10.1007/s10344-020-01419-5	Biotic substrates	invertebrate	leech iDNA	no	no	no	Vertebrate		metabarcoding	Illumina MiSeq	estimate	Canada	October of 2018
systematic search	Detecting invertebrate ecosystem service providers in orchards: traditional methods versus barcoding of environmental DNA in soil	Todd, J.H., Simpson, R.M., Poulton, J., Barraclough, E.I., Villsen, K., Brooks, A., Richards, K., Jones, D.	2020	10.1111/afe.12374	Abiotic substrates	soil	soil	yes	no	trap	Invertebrate		metabarcoding	Illumina MiSeq	agriculture	New Zealand	September 2016
systematic search	Drivers of tropical soil invertebrate community composition and richness across tropical secondary forests using DNA metasystematics	McGee, K.M., Porter, T.M., Wright, M., Hajibabaei, M.	2020	10.1038/s41598-020-75452-4	Abiotic substrates	soil	soil	no	no	no	Invertebrate		metabarcoding	Illumina MiSeq	rainforest	Costa Rica	July 2014
systematic search	eDNA metabarcoding reveals a core and secondary diets of the greater horseshoe bat with strong spatio-temporal plasticity	Orianne Tournayre, Maxime Leuchtmann, Maxime Galan, Marine Trillat, Sylvain Piry, David Pinaud, Ondine Filippi-Codaccioni, Dominique Pontier, Nathalie Charbonnel	2020	10.1002/edn3.167	Direct-trace substrates	scat	faeces	no	no	no	Arthropoda		metabarcoding	Illumina MiSeq	maternity colonies	France	June to August 2018
systematic search	Environmental DNA from avian residual saliva in fruits and its potential uses in population genetics	Monge, O., Dumas, D., Baus, I.	2020	10.1007/s12686-018-1074-4	Direct-trace substrates	biotic trace	macaw residual saliva in fruits	no	no	no	Species	Ara macao	PCR		target habitat, beach	Costa Rica	April 2016
experts	Environmental DNA is effective in detecting the federally threatened Louisiana Pinesnake (Pituophis ruthveni)	Aron D. Katz, Lynsey R. Harper, Elizabeth C. Sternhagen, Sarah E. Pearce, Christopher A. Melder, Jinelle H. Sperry, Mark A. Davis	2020	10.1002/edn3.126	Direct-trace substrates;Abiotic substrates	artificial setup;soil	bedding samples from enclosures;soil from sites	yes	yes	survey	Species	Louisiana Pinesnake	qPCR		forest	USA	June-July 2018
systematic search	Environmental dna metabarcoding as a means of estimating species diversity in an urban aquatic ecosystem	Webster H.J., Emami-Khoyi A., van Dyk J.C., Teske P.R., van Vuuren B.J.	2020	10.3390/ani10112064	Abiotic substrates	water;sediment	water;sediment	no	yes	no	Animalia		metabarcoding	Illumina HiSeq	urban green spaces	South Africa
systematic search	Evaluation of soil biodiversity in alpine habitats through eDNA metabarcoding and relationships with environmental features	Rota, N., Canedoli, C., Ferrè, C., Ficetola, G.F., Guerrieri, A., Padoa-Schioppa, E.	2020	10.3390/F11070738	Abiotic substrates	soil	soil	no	no	no	Arthropoda		metabarcoding	Illumina HiSeq; Illumina NextSeq	Apls, national park	Italy	June-August 2018-2019
systematic search	Molecular Ecological Network Analyses: An Effective Conservation Tool for the Assessment of Biodiversity, Trophic Interactions, and Community Structure	Meyer, J.M., Leempoel, K., Losapio, G., Hadly, E.A.	2020	10.3389/fevo.2020.588430	Direct-trace substrates	scat	faeces	yes	no	camera trap	Mammalia		metabarcoding	Illumina MiSeq	protected valley by urban	USA	October 26 – November 12, 2017) and wet season (April 4 – 17, 2018).
systematic search	Moving eDNA surveys onto land: Strategies for active eDNA aggregation to detect invasive forest insects	Valentin, R.E., Fonseca, D.M., Gable, S., Kyle, K.E., Hamilton, G.C., Nielsen, A.L., Lockwood, J.L.	2020	10.1111/1755-0998.13151	Biotic substrates	plant swab	plant spray;tree rolling	yes	yes	visual survey	Species	Lycorma delicatula	qPCR		forest	USA	unknown
systematic search	Sika deer presence affects the host–parasite interface of a Japanese land leech	Morishima K., Nakano T., Aizawa M.	2020	10.1002/ece3.6344	Biotic substrates	invertebrate	iDNA	no	no	no	Vertebrate		metabarcoding	Sanger Sequencing	diverse	Japan
systematic search	Testing multiple substrates for terrestrial biodiversity monitoring using environmental DNA metabarcoding	van der Heyde, M., Bunce, M., Wardell-Johnson, G., Fernandes, K., White, N.E., Nevill, P.	2020	10.1111/1755-0998.13148	Abiotic substrates;Biotic substrates;Direct-trace substrates	soil;scat;plant tissue	soil;scat;plant material;bulk arthropods	no	yes	no	Animalia		metabarcoding	Illumina	hot desert	Australia	October and November 2017
systematic search	A molecular method for biomonitoring of an exotic plant-pest: Leafmining for environmental DNA	Pirtle, E.I., van Rooyen, A.R., Maino, J., Weeks, A.R., Umina, P.A.	2021	10.1111/mec.16092	Direct-trace substrates	biotic trace	leaf mine	no	no	no	Species	L. sativae	qPCR		urban	Australia	2017-2019
systematic search	A non-invasive, DNA-based method for beaver species identification in Finland	Iso-Touru T., Tabell J., Virta A., Kauhala K.	2021	10.2981/wlb.00808	Direct-trace substrates	biotic trace	feed remains (wood chips) from beaver forage sites	no	no	no	Species	beaver	PCR	Sanger sequencing	habitat	Finland
systematic search	A novel trap design for non-lethal monitoring of dung beetles using eDNA metabarcoding	Camila L., Tony D., Alice V., Pauline J., Pierre J.-R.	2021	10.1007/s10841-021-00329-4	Direct-trace substrates	scat	dung trap	yes	no	trap	Arthropoda		metabarcoding	Illumina MiSeq	agriculture	France	June-July 2017
systematic search	Amazonian mammal monitoring using aquatic environmental DNA	Coutant O., Richard-Hansen C., de Thoisy B., Decotte J.-B., Valentini A., Dejean T., Vigouroux R., Murienne J., Brosse S.	2021	10.1111/1755-0998.13393	Abiotic substrates	water	water	yes	no	observation	Mammalia		metabarcoding	Illumina HiSeq	river	France	November 2017-2019
experts	An eDNA diagnostic test to detect a rare, secretive marsh bird	Neice, A.A., McRae, S.B.	2021	10.1016/j.gecco.2021.e01529	Abiotic substrates	water;soil	water;soil	yes	yes	record	Species	Balck rail	qPCR		wetland	USA	Between April 17th and July 8th, 2018
systematic search	Comparison of mechanical sorting and DNA metabarcoding for diet analysis with fresh and degraded wolf scats	Massey A.L., Roffler G.H., Vermeul T., Allen J.M., Levi T.	2021	10.1002/ecs2.3557	Direct-trace substrates	scat	scat	yes	no	morphological identification	Vertebrate		metabarcoding	Illumina HiSeq	Cost mountain	USA	October 2014 to December 2015
experts	Detection and monitoring of insect traces in bioaerosols	Panyapon Pumkaeo, Junko Takahashi, Hitoshi Iwahashi	2021	10.7717/peerj.10862	Abiotic substrates	air	air	no	no	no	Arthropoda		metabarcoding	Illumina MiSeq	urban	Japan	2017-2019
systematic search	Detection of Jaguar (Panthera onca) From Genetic Material in Drinking Water	Wilcox T.M., Caragiulo A., Dysthe J.C., Franklin T.W., Mason D.H., McKelvey K.S., Zarn K.E., Schwartz M.K.	2021	10.3389/fevo.2021.613200	Abiotic substrates	water	water	yes	no	observation	Species	Panthera onca	qPCR		zoo	USA
experts	Detection of prey DNA in bat feces: Effects of time since	Petra Schattanek, Sophie Anna Riccabona, Oskar Rennstam Rubbmark, Michael Traugott	2021	10.1002/edn3.205	Direct-trace substrates	scat	scat	yes	no	controled diet	Species	insects	PCR		lab setting	Australia	September 2015
experts	DNA metabarcoding of prey reveals spatial, temporal and diet partitioning of an island ecosystem by four invasive wasps	Schmack, J.M., Lear, G., Astudillo-Garcia, C., Boyer, S., Ward, D.F., Beggs, J.R.	2021	10.1111/1365-2664.13856	Direct-trace substrates	scat	wasp larval faecal material	no	no	no	Animalia		metabarcoding	Illumina MiSeq	island	New Zealand	March 2019
systematic search	eDNA metabarcoding for biodiversity assessment, generalist predators as sampling assistants	Nørgaard, L., Olesen, C.R., Trøjelsgaard, K., Pertoldi, C., Nielsen, J.L., Taberlet, P., Ruiz-González, A., De Barba, M., Iacolina, L.	2021	10.1038/s41598-021-85488-9	Direct-trace substrates	scat	faeces	yes	no	macroscopic diet identification	Animalia		metabarcoding	unknown	reserve	Denmark	April to December 2015
systematic search	eDNA sampled from stream networks correlates with camera trap detection rates of terrestrial mammals	Lyet, A., Pellissier, L., Valentini, A., Dejean, T., Hehmeyer, A., Naidoo, R.	2021	10.1038/s41598-021-90598-5	Abiotic substrates	water	water	yes	no	camera trap	Mammalia		metabarcoding	Illumina Hiseq	mountain	Canada	Between September 14th and September 25th 2018
systematic search	eDNAir: Proof of concept that animal DNA can be collected from air sampling	Clare E.L., Economou C.K., Faulkes C.G., Gilbert J.D., Bennett F., Drinkwater R., Littlefair J.E.	2021	10.7717/peerj.11030	Abiotic substrates	air	air	yes	no	record	Species	Heterocephalus glaber	PCR	Sanger Sequencing	lab setting	UK
experts	Environmental DNA detection of an invasive ant species (Linepithema humile) from soil samples	Yasashimoto, T., Sakata, M.K., Sakita, T., Nakajima, S., Ozaki, M., Minamoto, T.	2021	10.1038/s41598-021-89993-9	Abiotic substrates	soil	soil	yes	no	survey	Species	Linepithema humile (Argentine ant)	qPCR		urban	Japan	October 12, 2018
systematic search	Environmental DNA is effective in detecting the federally threatened Louisiana Pinesnake (Pituophis ruthveni)	Katz A.D., Harper L.R., Sternhagen E.C., Pearce S.E., Melder C.A., Sperry J.H., Davis M.A.	2021	10.1002/edn3.126	Direct-trace substrates;Abiotic substrates	artificial setup;soil	bedding samples collected from captive snake enclosures (100%), soil samples from Louisiana Pinesnake release sites (100%), and soil samples from sites where Louisiana Pinesnakes were documented via radio telemetry (45%)	yes	yes	radio telemetry	Species	Pituophis ruthveni	qPCR		habitat	USA	July 2018
systematic search	Environmental DNA metabarcoding as a useful tool for evaluating terrestrial mammal diversity in tropical forests	Mena, J.L., Yagui, H., Tejeda, V., Bonifaz, E., Bellemain, E., Valentini, A., Tobler, M.W., Sánchez-Vendizú, P., Lyet, A.	2021	10.1002/eap.2335	Abiotic substrates	water	water	yes	no	inventory	Mammalia		metabarcoding	Illumina HiSeq	tropical forest	Peru	Between June and September 2017
systematic search	First assessment of eDNA-based detection approach to monitor the presence of Eurasian otter in Southern Italy	Jamwal P.S., Bruno A., Galimberti A., Magnani D., Krupa H., Casiraghi M., Loy A.	2021	10.4404/hystrix-00401-2021	Abiotic substrates	water	water	yes	no	field survey	Species	otte	qPCR		river	Italy	June 2018, February 2019
systematic search	High Dietary Niche Overlap between Non-native and Native Ant Species in Natural Ecosystems	Probert A.F., Ward D.F., Beggs J.R., Bury S.J., Hermans S.M., Lear G., Stanley M.C.	2021	10.1093/ee/nvaa133	Biotic substrates	invertebrate	ant gut	no	no	no	Animalia		metabarcoding	Illumina MiSeq	diverse	New Zealand	October 2016-March 2017
systematic search	Improving ecological surveys for the detection of cryptic, fossorial snakes using eDNA on and under artificial cover objects	Laura Matthias, Michael J. Allison, Carrina Y. Maslovat, Jared Hobbs, Caren C. Helbing	2021	10.1016/j.ecolind.2021.108187	Direct-trace substrates;Abiotic substrates	artificial setup;soil	swabbing the underside of artificial cover objects (ACOs);soil samples under ACOs	yes	yes	observation	Species	sharp-tailed snake (Contia tenuis)	qPCR		forest	Canada	2018
experts	Landscape analyses using eDNA metabarcoding and Earth observation predict community biodiversity in California	Meixi Lin, Ariel Levi Simons, Ryan J. Harrigan, Emily E. Curd, Fabian D. Schneider, Dannise V. Ruiz-Ramos, Zack Gold, Melisa G. Osborne, Sabrina Shirazi, Teia M. Schweizer, Tiara N. Moore, Emma A. Fox, Rachel Turba, Ana E. Garcia-Vedrenne, Sarah K. Helman, Kelsi Rutledge, Maura Palacios Mejia, Onny Marwayana, Miroslava N. Munguia Ramos, Regina Wetzer, N. Dean Pentcheff, Emily Jane McTavish, Micha…	2021	10.1002/eap.2379	Abiotic substrates	water	water	yes	no	observation	Animalia		metabarcoding	Illumina MiSeq	coastal, shrub, and lowland forest	USA	March 2017 to June 2017
experts	Metabarcoding Malaise traps and soil eDNA reveals seasonal and local arthropod diversity shifts	Kirse, A., Bourlat, S.J., Langen, K., Fonseca, V.G.	2021	10.1038/s41598-021-89950-6	Abiotic substrates	soil	soil	yes	no	Malaise-trap	Arthropoda		metabarcoding	Illumina MiSeq	forest	Germany	2016-2017
experts	Molecular genetic analysis of air, water, and soil to detect big brown bats in North America	Natasha R. Serrao, Julie K. Weckworth, Kevin S. McKelvey, Joseph C. Dysthe, Michael K. Schwartz	2021	10.1016/j.biocon.2021.109252	Abiotic substrates	water	water	yes	no	observation	Species	Eptesicus fuscus	qPCR		habitat	USA
systematic search	Quick detection of a rare species: Forensic swabs of survey tubes for hazel dormouse Muscardinus avellanarius urine	Priestley, V., Allen, R., Binstead, M., Arnold, R., Savolainen, V.	2021	10.1111/2041-210X.13573	Direct-trace substrates	artificial setup	swab from artifical setting	yes	no	observation	Species	Muscardinus avellanarius	qPCR		British Wildlife Centre	UK	unknown
systematic search	Scat DNA provides important data for effective monitoring of mammal and bird biodiversity	van der Heyde, M., Bateman, P.W., Bunce, M., Wardell-Johnson, G., White, N.E., Nevill, P.	2021	10.1007/s10531-021-02264-x	Direct-trace substrates	scat	faeces	no	no	no	Vertebrate		metabarcoding	Illumina MiSeq	biodiversity hotspot	Australia	October 2018
experts	Temporal and spatial blood feeding patterns of urban mosquitoes in the san juan metropolitan area, Puerto Rico	Hopken, M.W., Reyes-Torres, L.J., Scavo, N., Piaggio, A.J., Abdo, Z., Taylor, D., Pierce, J., Yee, D.A.	2021	10.3390/insects12020129	Biotic substrates	invertebrate	mosquito	yes	no	record	Vertebrate		metabarcoding	Illumina MiSeq	urban	San Juan	January, March, May, and October of 2018
systematic search	The utility of environmental DNA from sediment and water samples for recovery of observed plant and animal species from four Mojave Desert springs	Palacios Mejia, M., Curd, E., Edalati, K., Renshaw, M.A., Dunn, R., Potter, D., Fraga, N., Moore, J., Saiz, J., Wayne, R., Parker, S.S.	2021	10.1002/edn3.161	Abiotic substrates	water;sediment	water;sediment	yes	yes	camera trap; observation	Animalia		metabarcoding	Illumina MiSeq	desert	USA	between January and March 2019 for winter and in May 2019 for spring
experts	Tracking mammals in a Lebanese protected area using environmental DNA-based approach	Boukhdoud, L., Saliba, C., Kahale, R., Bou Dagher Kharrat, M.	2021	10.1002/edn3.183	Direct-trace substrates	scat	scat	yes	no	record	Mammalia		metabarcoding	unknown	reserve	Lebanon	between 2018 and 2019
systematic search	Unearthing the Potential of Soil eDNA Metabarcoding—Towards Best Practice Advice for Invertebrate Biodiversity Assessment	Kirse, A., Bourlat, S.J., Langen, K., Fonseca, V.G.	2021	10.3389/fevo.2021.630560	Abiotic substrates	soil	soil	no	no	no	Invertebrate		metabarcoding	Illumina MiSeq	national park	Germany	between summer 2016 and spring 2017
systematic search	Use of molecular scatology to assess the diet of feral cats living in urban colonies	Plimpton, L.D., Henger, C.S., Munshi-South, J., Tufts, D., Kross, S., Diuk-Wasser, M., Plimpton, L.D.	2021	10.1093/jue/juab022	Direct-trace substrates	artificial setup	faeces from artifical setting	no	no	no	Vertebrate		metabarcoding	Illumina MiSeq	urban	USA	July-October 2019
systematic search	Using terrestrial leeches to assess the genetic diversity of an elusive species: The Annamite striped rabbit Nesolagus timminsi	Nguyen T.V., Tilker A., Nguyen A., Hörig L., Axtner J., Schmidt A., Le M., Nguyen A.H.Q., Rawson B.M., Wilting A., Fickel J.	2021	10.1002/edn3.182	Biotic substrates	invertebrate	leech	no	no	no	Species	Nesolagus timminsi	metabarcoding	Illumina MiSeq	mountain	Vietnam;Laos	2014-2019
systematic search	Using terrestrial leeches to assess the genetic diversity of an elusive species: The Annamite striped rabbit Nesolagus timminsi	Nguyen, T.V., Tilker, A., Nguyen, A., Hörig, L., Axtner, J., Schmidt, A., Le, M., Nguyen, A.H.Q., Rawson, B.M., Wilting, A., Fickel, J.	2021	10.1002/edn3.182	Biotic substrates	invertebrate	leech iDNA	yes	no	camera trap	Species	N. timminsi	metabarcoding	Illumina MiSeq	mountain	Vietnam;Laos	2014 to 2019
systematic search	Airborne environmental DNA for terrestrial vertebrate community monitoring	Christina Lynggaard, Mads Frost Bertelsen, Casper V. Jensen, Matthew S. Johnson, Tobias Guldberg Frøslev, Morten Tange Olsen, Kristine Bohmann	2022	10.1016/j.cub.2021.12.014	Abiotic substrates	air	air	yes	no	record	Vertebrate		metabarcoding	Illumina MiSeq	zoo	Denmark	September and December 2020
systematic search	Airborne environmental DNA metabarcoding for the monitoring of terrestrial insects—A proof of concept from the field	Fabian Roger, Hamid R. Ghanavi, Natalie Danielsson, Niklas Wahlberg, Jakob Löndahl, Lars B. Pettersson, Georg K. S. Andersson, Niklas Boke Olén, Yann Clough	2022	10.1002/edn3.290	Abiotic substrates	air	Airborne eDNA	yes	no	trap	Arthropoda		metabarcoding	Illumina MiSeq	diverse	Sweden
systematic search	Application of Environmental DNA (eDNA) Metabarcoding Method to Identify Threatened Sulawesi Mammal Based on 12S rRNA Gene	Suryobroto, B., Jabbar, A.A., Rianti, P.	2022	10.4308/HJB.29.1.114-121	Abiotic substrates	water	water	yes	no	camera trap	Mammalia		metabarcoding	Illumina MiSeq	reserve	Indonesia	September 2017
systematic search	Assessing environmental DNA metabarcoding and camera trap surveys as complementary tools for biomonitoring of remote desert water bodies	Mas-Carrió E., Schneider J., Nasanbat B., Ravchig S., Buxton M., Nyamukondiwa C., Stoffel C., Augugliaro C., Ceacero F., Taberlet P., Glaizot O., Christe P., Fumagalli L.	2022	10.1002/edn3.274	Abiotic substrates	water	water	yes	no	camera trap	Animalia		metabarcoding	Illumina Miniseq	desert	Mongolia
systematic search	Climate and human impacts inferred from a 1500-year multi-proxy record of an alpine peatland in the South-Eastern Alps	Fracasso I., Dinella A., Giammarchi F., Marinchel N., Kołaczek P., Lamentowicz M., Marcisz K., Łokas E., Miecznik M., Bragazza L., Girardi M., Ventura M., Borruso L., Tonon G., Vernesi C.	2022	10.1016/j.ecolind.2022.109737	Abiotic substrates	soil	peat	no	no	no	Arthropoda		metabarcoding	Illumina MiSeq	peatland	Italy
experts	Combining surface and soil environmental DNA with artificial cover objects to improve terrestrial reptile survey detection	Kyle, K.E., Allen, M.C., Dragon, J., Bunnell, J.F., Reinert, H.K., Zappalorti, R., Jaffe, B.D., Angle, J.C., Lockwood, J.L.	2022	10.1111/cobi.13939	Direct-trace substrates	artificial setup	surface and soil from artificial-cover	yes	yes	visual survey	Species	cryptic terrestrial lizard, Scincella lateralis	qPCR		forest	USA	From August 20, 2020 to October 22, 2020 (fall sample period) and from May 6, 2021 to June 24, 2021 (spring sample period), we performed weekly roller eDNA surface sampling of cover objects across a subset of the 82 sites in the array
systematic search	Creating genetic reference datasets: Indirect sampling of target species using terrestrial leeches as sample “collectors”	Wilting, A., Nguyen, T.V., Axtner, J., Nguyen, A., Schmidt, A., Le, M., Nguyen, A.H.Q., Rawson, B.M., Tilker, A., Fickel, J.	2022	10.1002/edn3.256	Biotic substrates	invertebrate	leech iDNA	yes	no	camera trap	Mammalia		metabarcoding	Illumina MiSeq	mountain	Vietnam;Laos	between 2014 and 2019
systematic search	Detection of a cryptic terrestrial insect using novel eDNA collection techniques	Campbell C.D., Gleeson D.M., Furlan E.M., Muirhead K.A., Caron V.	2022	10.1002/edn3.295	Abiotic substrates;Biotic substrates	water;invertebrate	snails,water	yes	no	observation	Species	Sarcophaga villeneuveana	PCR	Sanger Sequencing	habitat	Australia
systematic search	Development of environmental DNA detection assays for snakes in paddy fields in Japan	Ryohei Nishizawa, Ryohei Nakao, Atushi Ushimaru & Toshifumi Minamoto	2022	10.1007/s11355-022-00496-9	Abiotic substrates	water	water	yes	no	in-house setting	Species	three snake species	qPCR		in-house setting;paddy	Japan	June and July, November 2018
systematic search	Dietary diversity of multiple shorebird species in an Asian subtropical wetland unveiled by DNA metabarcoding	Huang P.-Y., Poon E.S.K., Chan L.Y., Chan D.T.C., Huynh S., So I.W.Y., Sung Y.-H., Sin S.Y.W.	2022	10.1002/edn3.350	Direct-trace substrates	scat	scat	no	no	no	Invertebrate		metabarcoding	Illumina NovaSeq	wetland	China
systematic search	eDNA metabarcoding of log hollow sediments and soils highlights the importance of substrate type, frequency of sampling and animal size, for vertebrate species detection	Ryan, E., Bateman, P., Fernandes, K., van der Heyde, M., Nevill, P.	2022	10.1002/edn3.306	Direct-trace substrates;Biotic substrates	natural setup;plant swab	hollow sediment;soil	yes	yes	camera trap	Vertebrate		metabarcoding	Illumina MiSeq	Dryandra Woodland	Australia	October 2019 (10/10–14/10) and February 2020
systematic search	Endangered Nectar-Feeding Bat Detected by Environmental DNA on Flowers	Walker F.M., Sanchez D.E., Froehlich E.M., Federman E.L., Lyman J.A., Owens M., Lear K.	2022	10.3390/ani12223075	Biotic substrates	plant tissue;plant swab	flower, swab	no	no	no	Animalia		metabarcoding	Illumina MiSeq		Mexico
experts	Environmental DNA as a management tool for tracking artificial waterhole use in savanna ecosystems	Farrell, M.J., Govender, D., Hajibabaei, M., van der Bank, M., Davies, T.J.	2022	10.1016/j.biocon.2022.109712	Direct-trace substrates	artificial setup	Artificial waterholes	yes	no	camera trap	Mammalia		metabarcoding	Illumina MiSeq	conservation	South Africa	June and July 2015
experts	Environmental DNA from archived leaves reveals widespread temporal turnover and biotic homogenization in forest arthropod communities	Krehenwinkel, H., Weber, S., Broekmann, R., Melcher, A., Hans, J., Wolf, R., Hochkirch, A., Kennedy, S.R., Koschorreck, J., Künzel, S., Müller, C., Retzlaff, R., Teubner, D., Schanzer, S., Klein, R., Paulus, M., Udelhoven, T., Veith, M.	2022	10.7554/eLife.78521	Biotic substrates	plant tissue	leaf	no	no	no	Arthropoda		metabarcoding	Illumina MiSeq	varying degrees of anthropogenic disturbance forests	Germany	since the 1980s
systematic search	Environmental DNA metabarcoding effectively monitors terrestrial species by using urban green spaces	Kim, W.-M., Lee, H.-J., Song, W.	2022	10.1016/j.ufug.2022.127782	Direct-trace substrates	artificial setup	artificial water tank	yes	no	camera trap	Mammalia		metabarcoding	Illumina MiSeq	urban	South Korea	July, November 2019, May 2020
systematic search	Environmental DNA of insects and springtails from caves reveals complex processes of eDNA transfer in soils	Lunghi, E., Valle, B., Guerrieri, A., Bonin, A., Cianferoni, F., Manenti, R., Ficetola, G.F.	2022	10.1016/j.scitotenv.2022.154022	Abiotic substrates	soil	Cave soil	no	no	no	Invertebrate		metabarcoding	Illumina Hiseq	cave-underground	Italy	May-July 2016
experts	Environmental DNA sampling detects between-habitat variation in soil arthropod communities, but is a poor indicator of fine-scale spatial and seasonal variation	Syrie M. Hermans a b, Gavin Lear a, Thomas R. Buckley a c, Hannah L. Buckley b	2022	10.1016/j.ecolind.2022.109040	Abiotic substrates	soil	soil	no	no	no	Arthropoda		metabarcoding	Illumina MiSeq	forest	New Zealand	October 2018-July 2019
systematic search	Estimating biodiversity across the tree of life on Mount Everest's southern flank with environmental DNA	Marisa C.W. Lim, Anton Seimon, Batya Nightingale, Charles C.Y. Xu, Stephan R.P. Halloy, Adam J. Solon, Nicholas B. Dragone, Steven K. Schmidt, Alex Tait, Sandra Elvin, Aurora C. Elmore, Tracie A. Seimon	2022	10.1016/j.isci.2022.104848	Abiotic substrates	water	water	no	no	no	Animalia		metabarcoding	Illumina MiSeq	high-alpine	Nepal	April-May 2019
systematic search	Evaluation of sample collection and storage protocols for surface eDNA surveys of an invasive terrestrial insect	Peterson D.L., Allen M.C., Vastano A., Lockwood J.L.	2022	10.1002/edn3.314	Biotic substrates	plant swab	bark roller	no	no	no	Species	Lycorma delicatula	qPCR		agriculture	USA	September-October 2020
systematic search	Home is where the hollow is: Revealing vertebrate tree hollow user biodiversity with eDNA metabarcoding	Joshua P. Newton, Philip W. Bateman, Matthew J. Heydenrych, Mahsa Mousavi-Derazmahalleh, Paul Nevill	2022	10.1002/edn3.313	Direct-trace substrates;Biotic substrates	natural setup;plant swab	sediment from the tree hollows;material collected using roller swabs	no	yes	no	Vertebrate		metabarcoding	Illumina MiSeq	forest	Australia	September 2020 and January 2021
systematic search	Invertebrates for vertebrate biodiversity monitoring: Comparisons using three insect taxa as iDNA samplers	Massey, A.L., Bronzoni, R.V.D.M., da Silva, D.J.F., Allen, J.M., de Lázari, P.R., dos Santos-Filho, M., Canale, G.R., Bernardo, C.S.S., Peres, C.A., Levi, T.	2022	10.1111/1755-0998.13525	Biotic substrates	invertebrate	carrion flies, sandflies, and mosquitos iDNA	yes	yes	camera trap	Vertebrate		metabarcoding	Illumina Hiseq	Amazon rainforest	Brazil	Amazon rainforest
experts	Mammalian eDNA on herbaceous vegetation? Validating a qPCR assay for detection of an endangered rodent	Lyman, J.A., Sanchez, D.E., Hershauer, S.N., Sobek, C.J., Chambers, C.L., Zahratka, J., Walker, F.M.	2022	10.1002/edn3.331	Biotic substrates	plant swab	plant swab	yes	no	observation	Species	jumping mouse (Zapus hudsonius luteus)	qPCR		forest	USA	June 14–28 2019
experts	Measuring biodiversity from DNA in the air	Elizabeth L. Clare, Chloe K. Economou, Frances J. Bennett, Caitlin E. Dyer, Katherine Adams, Benjamin McRobie, Rosie Drinkwater, Joanne E. Littlefair	2022	10.1016/j.cub.2021.11.064	Abiotic substrates	air	air	yes	no	record	Animalia		metabarcoding	Illumina MiSeq	zoo	UK	unknown
experts	Measuring protected-area effectiveness using vertebrate distributions from leech iDNA	Ji Y, Baker CCM, Popescu VD, Wang J, Wu C, Wang Z, Li Y, Wang L, Hua C, Yang Z, Yang C, Xu CCY, Diana A, Wen Q, Pierce NE, Yu DW	2022	10.1038/s41467-022-28778-8	Biotic substrates	invertebrate	leech iDNA	no	no	no	Vertebrate		metabarcoding	Illumina HiSeq	reserve	China	July to September 2016
experts	Sensitive environmental DNA (eDNA) methods to detect hemlock woolly adelgid and its biological control predators Leucotaraxis silver flies and a Laricobius beetle	Anish Kirtane, Nicholas J. Dietschler, Tonya D. Bittner, Marshall Bigler Lefebvre, Sabrina Celis, Katharine O'Connor, Nathan Havill, Mark C. Whitmore	2022	10.1002/edn3.317	Biotic substrates	plant tissue	foliage samples	yes	no	survey	Species	hemlock woolly adelgid (Adelges tsugae);three of its biological control predators Leucotaraxis piniperda, Leucotaraxis argenticollis, and Laricobius nigrinus	qPCR		forest	USA	October 21 and 23, 2020
experts	Spider webs as eDNA samplers: Biodiversity assessment across the tree of life	Matjaž Gregorič, Denis Kutnjak, Katarina Bačnik, Cene Gostinčar, Anja Pecman, Maja Ravnikar, Matjaž Kuntner	2022	10.1111/1755-0998.13629	Biotic substrates	spiderweb	spiderweb	no	no	no	Animalia		metabarcoding	Illumina MiSeq	forest	Slovenia	unknown
systematic search	The bug in a teacup - monitoring arthropod-plant associations with environmental DNA from dried plant material	Krehenwinkel H., Weber S., Künzel S., Kennedy S.R.	2022	10.1098/rsbl.2022.0091	Biotic substrates	plant tissue	dried plant	no	no	no	Arthropoda		metabarcoding	Illumina MiSeq		Germany
systematic search	Unearthing soil arthropod diversity through DNA metabarcoding	Young M.R., Hebert P.D.N.	2022	10.7717/peerj.12845	Abiotic substrates	soil	soil	yes	no	bulk DNA	Arthropoda		metabarcoding	Ion Torrent	forest	Canada	July 2017
systematic search	Using eDNA metabarcoding to understand the effect of fire on the diet of small mammals in a woodland ecosystem	Wanniarachchi S., Swan M., Nevil P., York A.	2022	10.1002/ece3.9457	Direct-trace substrates	scat	scat	no	no	no	Vertebrate		metabarcoding	Illumina MiSeq	reserve	Australia	December 2018-February 2019
systematic search	When conventional methods fall short: identification of invasive cryptic Golden Apple Snails (Pomacea canaliculata; P. maculata) using environmental DNA	Banerjee P., Stewart K.A., Dey G., Sharma R.K., Maity J.P., Chan M.W.Y., Chang K.P., Chen T.-H., Hsu C.-T., Chen C.-Y.	2022	10.1007/s10750-022-04979-6	Abiotic substrates	water	water	yes	no	morphological identification	Species	P. maculata	PCR		agriculture	China	June-September 2021
systematic search	A novel eDNA approach for rare species monitoring: Application of long-read shotgun sequencing to Lynx rufus soil pawprints	Koda S.A., McCauley M., Farrell J.A., Duffy I.J., Duffy F.G., Loesgen S., Whilde J., Duffy D.J.	2023	10.1016/j.biocon.2023.110315	Direct-trace substrates	footprint	footprint	yes	no	observation	Species	bobcat	qPCR	ONT	urban	USA	February 2021
systematic search	A spatial fingerprint of land-water linkage of biodiversity uncovered by remote sensing and environmental DNA	Zhang H., Mächler E., Morsdorf F., Niklaus P.A., Schaepman M.E., Altermatt F.	2023	10.1016/j.scitotenv.2022.161365	Abiotic substrates	water	water	yes	no	remote sensing	Mammalia		metabarcoding	Illumina MiSeq	mountain	Switzerland	June 2016
systematic search	Airborne eDNA documents a diverse and ecologically complex tropical bat and other mammal community	Nina R. Garrett, Jonathan Watkins, Nancy B. Simmons, Brock Fenton, Alejandro Maeda-Obregon, Daniel E. Sanchez, Emma M. Froehlich, Faith M. Walker, Joanne E. Littlefair, Elizabeth L. Clare	2023	10.1002/edn3.385	Abiotic substrates	air	air	yes	no	record	Mammalia		metabarcoding	Illumina MiSeq	preserve forest	Brazil	25 April to 7 May 2022
systematic search	Air-quality networks collect environmental DNA with the potential to measure biodiversity at continental scales	Littlefair, J.E., Allerton, J.J., Brown, A.S., Butterfield, D.M., Robins, C., Economou, C.K., Garrett, N.R., Clare, E.L.	2023	10.1016/j.cub.2023.04.036	Abiotic substrates	air	Air-quality networks	no	no	no	Animalia		metabarcoding	Illumina MiSeq	city park	UK	unknown
systematic search	An ecological network approach for detecting and validating influential organisms for rice growth	Ushio M., Saito H., Tojo M., Nagano A.J.	2023	10.7554/eLife.87202	Abiotic substrates	water	water	no	no	no	Animalia		metabarcoding	Illumina MiSeq	lab setting	Japan	2017
experts	Answers blowing in the wind: Detection of birds, mammals, and amphibians with airborne environmental DNA in a natural environment over a yearlong survey	Mark D. Johnson, Matthew A. Barnes, Nina R. Garrett, Elizabeth L. Clare	2023	10.1002/edn3.388	Abiotic substrates	air	Airborne eDNA	no	no	no	Vertebrate		metabarcoding	Illumina MiSeq	Texas Tech University Native Rangeland	USA	June 11, 2018 to June 14, 2019
systematic search	Assessing flower-visiting arthropod diversity in apple orchards through metabarcoding of environmental DNA from flowers and visual census	Gamonal Gomez N., Sørensen D.H., Chua P.Y.S., Sigsgaard L.	2023	10.1002/edn3.362	Biotic substrates	plant tissue	apple flower	yes	no	observation	Arthropoda		metabarcoding	Illumina MiSeq	agriculture	Denmark
systematic search	BEE-quest of the nest: A novel method for eDNA-based, nonlethal detection of cavity-nesting hymenopterans and other arthropods	Sickel W., Kulow J., Krüger L., Dieker P.	2023	10.1002/edn3.490	Direct-trace substrates	natural setup	vacated nest tubes	yes	no	morphological identification; bulk	Arthropoda		metabarcoding	Illumina MiSeq	agriculture	Germany	October 2018
systematic search	Capturing environmental DNA in snow tracks of polar bear, Eurasian lynx and snow leopard towards individual identification	Hellström, M., Kruger, E., Näslund, J., Bisther, M., Edlund, A., Hernvall, P., Birgersson, V., Augusto, R., Lancaster, M.L.	2023	10.3389/fcosc.2023.1250996	Direct-trace substrates	footprint	snow track	no	no	no	Species	polar bear;Eurasian lynx;snow leopard	PCR		snow-covered and remote areas	USA;Sweden	poloe bear January 2019 and May 2022; Eurasian lynx December 2018, January 2019, and January and February 2021;snow leopard 2021
systematic search	Comparative Study on Blowfly-Derived DNA and Camera Trapping in Assessing Mammalian Diversity in Subtropical Forests	Lee, P., He, T., Dong, M., Huang, Q., Zhou, X., Liao, J., Chen, X., Wu, X., Wee, S.-L., Chen, J.	2023	10.3390/f14112180	Biotic substrates	invertebrate	blowfly iDNA	yes	no	camera trap	Mammalia		metabarcoding	Illumina NovaSeq	forest	China	19 July to 14 August 2021
systematic search	Comparing earthworm biodiversity estimated by DNA metabarcoding and morphology-based approaches	Lilja M.A., Buivydaitė, Zervas A., Krogh P.H., Hansen B.W., Winding A., Sapkota R.	2023	10.1016/j.apsoil.2022.104798	Abiotic substrates	soil	soil	yes	no	morphological identification; bulk	Invertebrate		metabarcoding	Illumina NextSeq	lab setting	Denmark	May–June 2020
systematic search	Comparing iDNA from mosquitoes and flies to survey mammals in a semi-controlled Neotropical area	Saranholi, B.H., Rodriguez-Castro, K.G., Carvalho, C.S., Chahad-Ehlers, S., Gestich, C.C., Andrade, S.C.S., Freitas, P.D., Galetti, P.M.	2023	10.1111/1755-0998.13851	Biotic substrates	invertebrate	mosquitoes and flies iDNA	yes	yes	record	Mammalia		metabarcoding	Illumina iSeq	zoo	Brazil	June 2020
systematic search	Comparison of mosquito and fly derived DNA as a tool for sampling vertebrate biodiversity in suburban forests in Berlin, Germany	Danabalan, R., Planillo, A., Butschkau, S., Deeg, S., Pierre, G., Thion, C., Calvignac-Spencer, S., Kramer-Schadt, S., Mazzoni, C.	2023	10.1002/edn3.398	Biotic substrates	invertebrate	mosquito and fly iDNA	no	yes	no	Vertebrate		metabarcoding	Illumina MiSeq	semi-urban	Germany	between 26th of May and 30th of September 2017
experts	Contrasting seasonal patterns in diet and dung-associated invertebrates of feral cattle and horses in a rewilding area	Thomassen, E.E., Sigsgaard, E.E., Jensen, M.R., Olsen, K., Hansen, M.D.D., Svenning, J.-C., Thomsen, P.F.	2023	10.1111/mec.16847	Direct-trace substrates	scat	dung	no	no	no	Invertebrate		metabarcoding	Illumina NovaSeq	Lab setting-trophic rewilding	Denmark	Each month in 2020
experts	Detection of the maned wolf, a cryptic and vulnerable species	Patricia Amavet, Gisela Poletta, Lucía Odetti, María Virginia Parachú Marcó, Pablo Siroski	2023	10.1016/j.jnc.2023.126439	Abiotic substrates	water;soil	water;soil	yes	yes	camera	Species	maned wolf	qPCR		forested highlands;protected area	Argentina	September 2021 and March 2022
experts	Determination of polar bear (Ursus maritimus) individual genotype and sex based on DNA extracted from paw-prints in snow	Von Duyke, A.L., Crawford, J.A., Quakenbush, L., Adams, J.R., Waits, L.P.	2023	10.3389/fcosc.2023.1166279	Direct-trace substrates	footprint	paw-prints in the snow	no	no	no	Species	polar bear	PCR	Sanger Sequencing	polar bear habitat	USA	2021
experts	DNA metabarcoding data from faecal samples of the lesser (Myotis blythii) and the greater (Myotis myotis) mouse-eared bats from Bulgaria	Hubancheva, A., Bozicevic, V., Morinière, J., Goerlitz, H.R.	2023	10.3897/MBMG.7.106844	Direct-trace substrates	scat	bat feaces	no	no	no	Animalia		metabarcoding	Illumina MiSeq	cave	Bulgaria	June to August in 2017 and 2018
systematic search	Drone-assisted collection of environmental DNA from tree branches for biodiversity monitoring	Aucone, E., Kirchgeorg, S., Valentini, A., Pellissier, L., Deiner, K., Mintchev, S.	2023	10.1126/scirobotics.add5762	Biotic substrates	plant swab	branch surface swab	no	no	no	Animalia		metabarcoding		forest	Switzerland
experts	eDNA metabarcoding of avocado flowers: ‘Hass’ it got potential to survey arthropods in food production systems?	Kestel, J.H., Bateman, P.W., Field, D.L., White, N.E., Lines, R., Nevill, P.	2023	10.1111/1755-0998.13814	Biotic substrates	plant tissue	avocado flower	yes	no	camera trap; pan trap	Arthropoda		metabarcoding	Illumina MiSeq	agriculture	Australia	October 30th and 31st 2020
experts	Enhancing the dung beetle iDNA tool for mammalian biodiversity monitoring and ecological studies	Nimalrathna, T.S., Fan, H., Quan, R.-C., Nakamura, A.	2023	10.1002/inc3.29	Biotic substrates	invertebrate	dung beetle iDNA	yes	no	record	Mammalia		metabarcoding	Illumina NovaSeq	forest	China	August 2021
systematic search	Environmental DNA (eDNA) assays for the detection of Ridgway’s rail (Rallus obsoletus) in the United States	Guan X., Lance R.F., Feist S.M.	2023	10.1007/s12686-023-01321-7	Abiotic substrates	water	water	no	no	no	Species	Rallus obsoletus	qPCR		national wildlife refuges	USA	October 2019
systematic search	Environmental DNA metabarcoding from flowers reveals arthropod pollinators, plant pests, parasites, and potential predator–prey interactions while revealing more arthropod diversity than camera traps	Mark D. Johnson, Aron D. Katz, Mark A. Davis, Sasha Tetzlaff, David Edlund, Sonia Tomczyk, Brenda Molano-Flores, Tim Wilder, Jinelle H. Sperry	2023	10.1002/edn3.411	Biotic substrates	plant tissue	flower	yes	no	camera	Arthropoda		metabarcoding	Illumina NovaSeq	Fort McCoy, a US Army installation	USA	June-July 2021
systematic search	Erosion regime controls sediment environmental DNA-based community reconstruction	Morlock M.A., Rodriguez-Martinez S., Huang D.Y.-T., Klaminder J.	2023	10.1002/edn3.458	Abiotic substrates	sediment	sediment	no	no	no	Mammalia		metabarcoding	Illumina NovaSeq	lake	Switzerland	2020
systematic search	Exploring and validating observations of non-local species in eDNA samples	Westerduin C., Suokas M., Petäjä T., Saarela U., Vainio S., Mutanen M.	2023	10.1002/ece3.10612	Direct-trace substrates	scat	scat	no	no	no	Arthropoda		metabarcoding	Ion Torrent	diverse	Finland
systematic search	Human land-use changes the diets of sympatric native and invasive mammal species	Chiu-Werner, A., Jones, M.	2023	10.1002/ece3.10800	Direct-trace substrates	scat	faecal matter	no	no	no	Animalia		metabarcoding	Illumina iSeq	land-use	Australia	austral winter of 2021
systematic search	Identifying invertebrate species in Arctic muskox dung using DNA barcoding	Dittrich, A., Lang, J., Schütz, C., Sittler, B., Eitzinger, B.	2023	10.33265/polar.v42.9017	Direct-trace substrates	scat	muskox dung	no	no	no	Invertebrate		metabarcoding	Sanger Sequencing	mosaic of tundra	Greenland	June-September 2018-2019
systematic search	Insights into the prey of Vespa mandarinia (Hymenoptera: Vespidae) in Washington state, obtained from metabarcoding of larval feces	Wilson T., Looney C., Tembrock L.R., Dickerson S., Orr J., Gilligan T.M., Wildung M.	2023	10.3389/finsc.2023.1134781	Direct-trace substrates	scat	scat	no	no	no	Arthropoda		metabarcoding	PacBio	nest	USA	2020-2021
experts	Invasive terrestrial invertebrate detection in water and soil using a targeted eDNA approach	Villacorta-Rath, C., Lach, L., Andrade-Rodriguez, N., Burrows, D., Gleeson, D., Trujillo-González, A.	2023	10.3897/neobiota.89.98898	Abiotic substrates	water;soil	water;soil	yes	yes	observation	Species	Anoplolepis gracilipes	qPCR		urban	Australia	February and March 2021
systematic search	It's raining species: Rainwash eDNA metabarcoding as a minimally invasive method to assess tree canopy invertebrate diversity	Macher, T.-H., Schütz, R., Hörren, T., Beermann, A.J., Leese, F.	2023	10.1002/edn3.372	Direct-trace substrates	artificial setup	eDNA washed off the canopy via rainwater	yes	no	physical identification	Invertebrate		metabarcoding	Illumina HiSeq	forest	Germany	June 19, 2021
systematic search	Leaf litter arthropods show little response to structural retention in a Central European forest	Ruppert L.-S., Staab M., Klingenfuß S., Rappa N.J., Frey J., Segelbacher G.	2023	10.1007/s10531-023-02677-w	Biotic substrates	plant tissue	coniferous leaf litter	no	no	no	Arthropoda		metabarcoding	Illumina MiSeq	forest	Germany	September 2021
systematic search	Leech-derived iDNA complements traditional surveying methods, enhancing species detections for rapid biodiversity sampling in the tropics	Fahmy, M., Andrianoely, D., Wright, P.C., Hekkala, E.	2023	10.1002/edn3.474	Biotic substrates	invertebrate	leech iDNA	yes	no	record	Vertebrate		metabarcoding	Illumina MiSeq	forest	Madagascar	November 2019
systematic search	Mammal mitogenomics from invertebrate-derived DNA	Danabalan, R., Merkel, K., Bærholm Schnell, I., Arandjelovic, M., Boesch, C., Brazzola, G., Dieguez, P., Dupain, J., Kambale-Vyalengerera, M., Kühl, H.S., Hoffmann, C., Lapuente, J., Ngoc Thinh, V., Zimmermann, F., Leendertz, F.H., Gilbert, M.T.P., Roos, C., Mazzoni, C., Gogarten, J.F., Calvignac-Spencer, S.	2023	10.1002/edn3.436	Biotic substrates	invertebrate	fly and leech iDNA	no	no	no	Mammalia		metabarcoding	Illumina NextSeq
experts	Monitoring mosquito richness in an understudied area: can environmental DNA metabarcoding be a complementary approach to adult trapping?	Rafael Gutiérrez-López, Bastian Egeter, Christophe Paupy, Nil Rahola, Boris Makanga, Davy Jiolle, Vincent Bourret, Martim Melo, Claire Loiseau	2023	10.1017/S0007485323000147	Abiotic substrates	water	water	yes	no	trap	Arthropoda		metabarcoding	Illumina MiSeq	island	Africa	October 2019
experts	Monitoring terrestrial wildlife by combining hybridization capture and metabarcoding data from waterhole environmental DNA	Juan Li, Peter Seeber, Jan Axtner, Rachel Crouthers, Milou Groenenberg, Arnulf Koehncke, Alexandre Courtiol, Pin Chanratana, Alex D. Greenwood	2023	10.1016/j.biocon.2023.110168	Abiotic substrates	water	water	no	no	no	Animalia		metabarcoding	Illumina MiSeq	forest	Cambodia	January 2016
systematic search	Monitoring the birds and the bees: Environmental DNA metabarcoding of flowers detects plant–animal interactions	Newton, J.P., Bateman, P.W., Heydenrych, M.J., Kestel, J.H., Dixon, K.W., Prendergast, K.S., White, N.E., Nevill, P.	2023	10.1002/edn3.399	Biotic substrates	plant tissue	flower tissue DNA	yes	no	observation	Mammalia		metabarcoding	Illumina MiSeq	reserve	Australia	September 2020
systematic search	Non-destructive collection and metabarcoding of arthropod environmental DNA remained on a terrestrial plant	Yoneya, K., Ushio, M., Miki, T.	2023	10.1038/s41598-023-32862-4	Biotic substrates	plant tissue	plant flow collection	yes	no	observation	Arthropoda		metabarcoding	Illumina MiSeq	lab setting	Japan	may-july 2017
systematic search	Non-invasive real-time genomic monitoring of the critically endangered kākāpō	Urban, L., Miller, A.K., Eason, D., Vercoe, D., Shaffer, M., Wilkinson, S.P., Jeunen, G.-J., Gemmell, N.J., Digby, A.	2023	10.7554/eLife.84553	Abiotic substrates	soil	soil	no	no	no	Species	kākāpō	metabarcoding	Illumina iSeq; ONT	Whenua Hou island	New Zealand	Febbruary 27, 2019
systematic search	Out of thin air: surveying tropical bat roosts through air sampling of eDNA	Garrett, N.R., Watkins, J., Francis, C.M., Simmons, N.B., Ivanova, N., Naaum, A., Briscoe, A., Drinkwater, R., Clare, E.L.	2023	10.7717/peerj.14772	Abiotic substrates	air	airborne eDNA	yes	no	record	Species	bat	metabarcoding	Illumina MiSeq	riverine forest	Brazil	late April and early May 2022
systematic search	Sampling environmental DNA from trees and soil to detect cryptic arboreal mammals	Allen, M.C., Kwait, R., Vastano, A., Kisurin, A., Zoccolo, I., Jaffe, B.D., Angle, J.C., Maslo, B., Lockwood, J.L.	2023	10.1038/s41598-023-27512-8	Abiotic substrates;Biotic substrates	plant swab;soil	tree bark rolling, soil	yes	yes	record	Mammalia	Big brown bat	metabarcoding	Illumina MiSeq	forest	USA	July-September 2021
systematic search	Simultaneous analysis of the intestinal parasites and diet through eDNA metabarcoding	Cabodevilla X., Gómez-Moliner B.J., Abad N., Madeira M.J.	2023	10.1111/1749-4877.12634	Direct-trace substrates	scat	scat	no	no	no	Animalia		metabarcoding	Illumina MiSeq	habitat	Spain	2016-2017
systematic search	Straight from the coyote's mouth: genetic identification of prey through oral swabs of predators	Young J.K., Mast A.M., Walton J.A., Rodgers T., Piaggio A.J., Taylor D.R., Mock K.E.	2023	10.1002/wlb3.01155	Biotic substrates	plant swab	mouth swab	yes	no	controled diet	Species	Odocoileus hemionus	qPCR		Predator Research Facility	USA
systematic search	Surveillance spilled Chironomidae (Diptera) larvae from drinking water treatment plants in South Korea using morphogenetic species analysis and eDNA metabarcoding	Park J.-W., Park K., Kwak I.-S.	2023	10.1016/j.scitotenv.2023.165241	Abiotic substrates	sediment	sediment	yes	no	morphological identification; DNA	Arthropoda	Chironomus flaviplumus	metabarcoding	Illumina iSeq	drinking water treatment plants	South Korea
experts	Towards environmental detection, quantification, and molecular characterization of Anopheles stephensi and Aedes aegypti from experimental larval breeding sites	Kristan, M., Acford-Palmer, H., Campos, M.O., Collins, E.L., Phelan, J., Portwood, N.M., Pelloquin, B., Clarke, S., Lines, J., Clark, T.G., Walker, T., Campino, S., Messenger, L.A.	2023	10.1038/s41598-023-29657-y	Direct-trace substrates	artificial setup	water in artificial breeding sites	yes	no	observation	Species	An. Stephensi, Ae. aegypti larvae	qPCR		lab setting	unknown	unknown
systematic search	Unravelling bird nest arthropod community structure using metabarcoding	Levesque-Beaudin, V., Steinke, D., Böcker, M., Thalinger, B.	2023	10.3897/mbmg.7.103279	Direct-trace substrates	natural setup	arthropod remains, nest dust, and feathers from Bird nests	no	yes	no	Arthropoda		metabarcoding	Sanger Sequencing	open area	Canada	June 12 and June 28, 2019;October 5, 2019;July 2018
systematic search	Use of carrion fly iDNA metabarcoding to monitor invasive and native mammals	Fernandes, K., Bateman, P.W., Saunders, B.J., Bunce, M., Bohmann, K., Nevill, P.	2023	10.1111/cobi.14098	Biotic substrates	invertebrate	carrion flies iDNA	yes	no	record	Mammalia		metabarcoding	Illumina MiSeq	surounding conservation reserves (agriculture:wheat belt)	Australia	January 2021
systematic search	Using environmental DNA to investigate avian interactions with flowering plants	Jønsson, K.A., Thomassen, E.E., Iova, B., Sam, K., Thomsen, P.F.	2023	10.1002/edn3.393	Biotic substrates	plant tissue	flower tissue DNA	yes	no	observations; mistnetting	Species	Parus major	metabarcoding	Illumina NovaSeq	lab setting; mountain	Czech Republic;New Guinea	November 16th, 2019
systematic search	Using surface environmental DNA to assess arthropod biodiversity within a forested ecosystem	Allen M.C., Lockwood J.L., Kwait R., Vastano A.R., Peterson D.L., Tkacenko L.A., Kisurin A., Stringham O., Angle J., Jaffe B.	2023	10.1002/edn3.487	Biotic substrates	plant swab	plant surface:tree bark and foliage sampling	no	no	no	Arthropoda		metabarcoding	Illumina MiSeq	forest	USA
systematic search	Vertebrate environmental DNA from leaf swabs	Lynggaard, C., Calvignac-Spencer, S., Chapman, C.A., Kalbitzer, U., Leendertz, F.H., Omeja, P.A., Opito, E.A., Sarkar, D., Bohmann, K., Gogarten, J.F.	2023	10.1016/j.cub.2023.06.031	Biotic substrates	plant swab	plant swab	no	no	no	Vertebrate		metabarcoding	Illumina MiSeq	national park	Uganda	unknown
systematic search	A Genetic Tool to Identify Predators Responsible for Livestock Attacks in South America and Recommendations for Human–Wildlife Conflict Mitigation	Díaz E.A., Pozo M.J., Alarcón P., Pozo G., Zug R., Sáenz C., Torres M.D.L.	2024	10.3390/ani14060838	Direct-trace substrates	biotic trace	Bite Wounds Resulting from Attacks on Livestock	no	no	no	Species	Andean bears, jaguars, pumas, dog	PCR		Rural Areas of Ecuador	Ecuador
experts	A quantitative analysis of vertebrate environmental DNA degradation in soil in response to time, UV light, and temperature	Austin M. Guthrie, Christine E. Cooper, Philip W. Bateman, Mieke van der Heyde, Morten E. Allentoft, Paul Nevill	2024	10.1002/edn3.581	Abiotic substrates	soil	soil	yes	no	habitat	Vertebrate		metabarcoding	Illumina MiSeq	habitat	Australia	July 2021
systematic search	Analysing the effects of distance, taxon and biomass on vertebrate detections using bulk-collected carrion fly iDNA	Fernandes, K., Bateman, P.W., Saunders, B.J., Gibberd, M., Bunce, M., Bohmann, K., Nevill, P.	2024	10.1098/rsos.231286	Biotic substrates	invertebrate	carrion fly iDNA	no	no	no	Vertebrate		metabarcoding	Illumina MiSeq	zoo	Australia	November–December 2020
experts	Comparison of soil eDNA to camera traps for assessing mammal and bird community composition and site use	Tetzlaff, S.J., Katz, A.D., Wolff, P.J., Kleitch, M.E.	2024	10.1002/ece3.70022	Abiotic substrates	soil	soil	yes	no	camera trap	Vertebrate		metabarcoding	Illumina HiSeq	military installation	USA	30 April–3 May, 12–14 July, and 13–15 September
systematic search	Coupling remote sensing and eDNA to monitor environmental impact: A pilot to quantify the environmental benefits of sustainable agriculture in the Brazilian Amazon	Dyson K., Nicolau A.P., Tenneson K., Francesconi W., Daniels A., Andrich G., Caldas B., Castaño S., de Campos N., Dilger J., Guidotti V., Jaques I., McCullough I.M., McDevitt A.D., Molina L., Nekorchuk D.M., Newberry T., Pereira C.L., Perez J., Richards-Dimitrie T., Rivera O., Rodriguez B., Sales N., Tello J., Wespestad C., Zutta B., Saah D.	2024	10.1371/journal.pone.0289437	Abiotic substrates	soil	soil	no	no	no	Vertebrate		metabarcoding	Illumina MiSeq	agriculture	Brazil
systematic search	Development of an assay for the detection of the federally threatened Florida eastern indigo snake (Drymarchon couperi) using soil eDNA	Santamaria C.A., Galbraith E., Gainsbury A.M.	2024	10.1111/csp2.13237	Abiotic substrates	soil	soil	no	no	no	Species	Drymarchon couperi	PCR		habitat	USA	September 2020
systematic search	Diet breadth of a critically endangered owl presents challenges for invasive rodent management: a conservation conundrum	Sperring V.F., Weeks A.R., Webster W., Macgregor N.A., Wilson M., Isaac B., Clarke R.H.	2024	10.1080/01584197.2024.2335397	Direct-trace substrates	scat	scat	yes	no	morphological identification	Animalia		metabarcoding	Illumina iSeq	national park	Australia	October 2020- June 2021
systematic search	Environmental DNA and remote sensing datasets reveal the spatial distribution of aquatic insects in a disturbed subtropical river system	Wang Z., Li F., Wu F., Guo F., Gao W., Zhang Y., Yang Z.	2024	10.1016/j.jenvman.2023.119972	Abiotic substrates	water	water	no	no	no	Arthropoda		metabarcoding	Illumina MiSeq	river	China	October 2021
systematic search	Environmental DNA assays for Laricobius beetles (Coleoptera: Derodontidae), biocontrol agents of the hemlock woolly adelgid in North America	Liu F., Bittner T.D., Whitmore M.C.	2024	10.1093/jee/toae116	Biotic substrates	plant tissue	hemlock foliage	yes	no	observation	Species	Laricobius beetles	qPCR		lab setting	USA
systematic search	Environmental DNA from soil reveals the presence of a “lost” Afrotherian species	Mynhardt S., Matthew E., le Roux J.P., Little I., Bloomer P., Theron C.	2024	10.1007/s10531-023-02728-2	Abiotic substrates	soil	soil	yes	no	record	Species	four golden mole species	PCR		habitat	South Africa	June 2021
systematic search	Environmental DNA metabarcoding of pan trap water to monitor arthropod-plant interactions	Kestel J.H., Field D.L., Bateman P.W., White N.E., Bell K.L., Nevill P.	2024	10.1002/edn3.527	Direct-trace substrates	artificial setup	pan trap water	yes	no	morphological identification; bulk	Arthropoda		metabarcoding	Illumina MiSeq	agriculture	Australia	October 2021
systematic search	Environmental DNA metabarcoding reliably recovers arthropod interactions which are frequently observed by video recordings of flowers	Stothut M., Kühne D., Ströbele V., Mahla L., Künzel S., Krehenwinkel H.	2024	10.1002/edn3.550	Biotic substrates	plant tissue	flower	yes	no	camera trap	Arthropoda		metabarcoding	Illumina MiSeq	agriculture	Germany	August-September 2022
systematic search	Environmental DNA metabarcoding reveals temporal dynamics but functional stability of arthropod communities in cattle dung	Thomassen, E.E., Sigsgaard, E.E., Jensen, M.R., Olsen, K., Hansen, M.D.D., Thomsen, P.F.	2024	10.1111/1365-2656.14119	Direct-trace substrates	scat	dung	no	no	no	Invertebrate		metabarcoding	Illumina NovaSeq	Lab setting-farm	Denmark	July 2019
systematic search	Environmental DNA-based biodiversity profiling along the Houdong River in north-eastern Taiwan	Lin C.-P., Huang C.-H., Padgett T., Bucay M.A.C., Chen C.-W., Shen Z.-Y., Chiu L., Tseng Y.-C., Yu J.-K., Wang J., Wang M.-C., Hoh D.Z.	2024	10.3897/BDJ.12.E116921	Abiotic substrates	water	water	no	no	no	Animalia		metabarcoding	Illumina NovaSeq	river	China
systematic search	Evaluation of genetic markers for the metabarcoding of Australian marsupials from predator scats	Campbell C.D., MacDonald A.J., Sarre S.D.	2024	10.1071/WR23134	Direct-trace substrates	scat	scat	no	no	no	Mammalia		metabarcoding	Illumina MiSeq	diverse	Tasmania	2008-2014
systematic search	Identification of orb-web spider species and their food source through environmental DNA analysis	Kim K., Kim S.T.	2024	10.5141/jee.24.030	Biotic substrates	spiderweb	spiderweb	no	no	no	Arthropoda		metabarcoding	Illumina MiSeq	mountain	South Korea	January 2023
systematic search	Individual genotypes from environmental DNA: Fingerprinting snow tracks of three large carnivore species	De Barba, M., Baur, M., Boyer, F., Fumagalli, L., Konec, M., Miquel, C., Pazhenkova, E., Remollino, N., Skrbinšek, T., Stoffel, C., Taberlet, P.	2024	10.1111/1755-0998.13915	Direct-trace substrates	footprint	snow track	no	no	no	Species	brown bear, wolf and lynx	metabarcoding	Illumina	mountain	France	winter in 2019, 2020 and 2022
systematic search	Koalas, friends and foes—The application of airborne eDNA for the biomonitoring of threatened species	Frere, C., Jackson, N., Moreno, J., Oliveros Sandino, A., Ball, S., Powell, D.	2024	10.1111/1365-2664.14784	Abiotic substrates	air	airbone DNA	no	no	no	Species	koala	metabarcoding	Illumina MiSeq	habitat	Australia	Tarradarrapin, 27–29 March 2023; Bayview, 10–12 May 2023; GGCA, 3–7 April 2023; and Birkdale, 1–3 June 2022.
systematic search	Local climate modulates the development of soil nematode communities after glacier retreat	Guerrieri A., Cantera I., Marta S., Bonin A., Carteron A., Ambrosini R., Caccianiga M., Anthelme F., Azzoni R.S., Almond P., Alviz Gazitúa P., Cauvy-Fraunié S., Ceballos Lievano J.L., Chand P., Chand Sharma M., Clague J., Cochachín Rapre J.A., Compostella C., Cruz Encarnación R., Dangles O., Deline P., Eger A., Erokhin S., Franzetti A., Gielly L., Gili F., Gobbi M., Hågvar S., Khedim N., Meneses …	2024	10.1111/gcb.17057	Abiotic substrates	soil	soil	no	no	no	Invertebrate		metabarcoding	Illumina HiSeq	glacier foreland	five continents	2014-2020
experts	Mammal dung–dung beetle trophic networks: an improved method based on gut-content DNA	Pedersen, K.M., von Beeren, C., Oggioni, A., Blüthgen, N.	2024	10.7717/PEERJ.16627	Direct-trace substrates;Biotic substrates	scat;invertebrate	mammal dung，dung beetle	no	yes	no	Mammalia		metabarcoding	Sanger Sequencing	temperate forest	Germany	September 2019
systematic search	Multi-method sampling increases detectability and assessment of spatio-temporal interactions of mammals and birds in wetland habitats	Hood G.A.	2024	10.1111/fwb.14304	Abiotic substrates	water	water	yes	no	camera trap; field survey	Species	wetland animal species	PCR		wetland	Canada	October-November 2020
systematic search	Plant-derived environmental DNA complements diversity estimates from traditional arthropod monitoring methods but outperforms them detecting plant–arthropod interactions	Weber, S., Stothut, M., Mahla, L., Kripp, A., Hirschler, L., Lenz, N., Junker, A., Künzel, S., Krehenwinkel, H.	2024	10.1111/1755-0998.13900	Biotic substrates	plant tissue	plant～MT/plant~Vegetation beating collection/differentiation between plant compartments/sweep netting, plant-derived eDNA from surface washes or ground plant material	yes	yes	Malaise-trap; collection	Arthropoda		metabarcoding	Illumina MiSeq	grassland	Germany	10th and 13th June 2021,29th of June and 9th of July, 12th and 16th of June 2022
systematic search	Potential of a mammalian and avian environmental DNA metabarcoding assay as a tool for fecal pollution source tracking in river waters	Hata, A., Meuchi, Y., Kuroda, K., Sankoda, K., Hanamoto, S.	2024	10.1039/d4ew00535j	Abiotic substrates	water	water	no	no	no	Vertebrate		metabarcoding	ONT	river	Japan	November 2019 through November 2021
systematic search	Prospects of pollinator community surveillance using terrestrial environmental DNA metagenetics	Avalos G., Trott R., Ballas J., Lin C.H., Raines C., Iwanowicz D., Goodell K., Richardson R.T.	2024	10.1002/edn3.492	Biotic substrates	plant tissue	flower	yes	no	field survey	Arthropoda		metabarcoding	Illumina MiSeq	unknown	USA	August-September 2020
systematic search	Recovering plant-associated arthropod communities by eDNA metabarcoding historical herbarium specimens	Stothut M., Mahla L., Backes L., Weber S., Avazzadeh A., Moradmand M., Krehenwinkel H.	2024	10.1016/j.cub.2024.07.100	Biotic substrates	plant tissue	herbarium specimens	no	no	no	Arthropoda		metabarcoding	Illumina MiSeq	forest	Germany	2005,1963
systematic search	Soil invertebrate biodiversity and functionality within the intensively farmed areas of the Po Valley	Brunetti, M., Magoga, G., Cussigh, A., Alali, S., Pizzi, F., Cremonesi, P., Di Lelio, I., Becchimanzi, A., Comolli, R., Gallina, P.M., Gandini, G., Spada, A., Montagna, M.	2024	10.1016/j.apsoil.2024.105326	Abiotic substrates	soil	soil	no	no	no	Invertebrate		metabarcoding	Illumina MiSeq	agriculture	Italy	unknown
systematic search	Spider webs capture environmental DNA from terrestrial vertebrates	Newton, J.P., Nevill, P., Bateman, P.W., Campbell, M.A., Allentoft, M.E.	2024	10.1016/j.isci.2024.108904	Biotic substrates	spiderweb	spiderweb	no	no	no	Vertebrate		metabarcoding	Illumina MiSeq	woodland and zoo	Australia	February 2023
systematic search	Testing and optimizing metabarcoding of iDNA from dung beetles to sample mammals in the hyperdiverse Neotropics	Saranholi, B.H., França, F.M., Vogler, A.P., Barlow, J., Vaz de Mello, F.Z., Maldaner, M.E., Carvalho, E., Gestich, C.C., Howes, B., Banks-Leite, C., Galetti, P.M.	2024	10.1111/1755-0998.13961	Biotic substrates	invertebrate	iDNA from dung beetles	no	no	no	Mammalia		metabarcoding	Illumina iSeq	forest	Brazil	March 2019
systematic search	Using eDNA to play whack-a-mole with invasive species in green yard waste	Neven, L.G., Walker, W.B., Gowton, C., Carrillo, J.	2024	10.1093/jee/toae090	Biotic substrates	plant tissue	green yard waste	no	no	no	Arthropoda		metabarcoding	PacBio; ONT	waste landfill	Canada	June to October in 2019 and 2020
systematic search	Using Environmental DNA to Detect Radio-Tagged King Rails: Initial Validation Results and Needed Advancements	Brewer D.E., Mahon A.R., Wirick M.J., Gehring T.M.	2024	10.3996/JFWM-23-043	Abiotic substrates	water	water	yes	no	observation	Species	Rallus elegans	ddPCR		habitat	USA	May- June 2020
systematic search	Using grass inflorescence as source material for biomonitoring through environmental DNA metabarcoding	Coetzer, W.G.	2024	10.1007/s11033-024-09885-9	Biotic substrates	plant tissue	Inflorescences	no	no	no	Animalia		metabarcoding	Illumina MiSeq	urban grassland	South Africa
systematic search	A pilot study using eDNA collected from soil and active air samplers to detect terrestrial vertebrates in an open grassland habitat of central Queensland, Australia	Gray E.L., Walker F.M., Sanchez D.E., Marriott S.J., Baker A.M.	2025	10.1186/s13104-025-07302-3	Abiotic substrates	soil;air	soil,air	yes	yes	observation	Vertebrate		metabarcoding	Illumina MiSeq	habitat	Australia
systematic search	A real-time PCR assay for detecting trace amounts of kiwi (Apteryx spp.) DNA	Brav-Cubitt T., Middleton D.M.R.L.	2025	10.1007/s12686-024-01371-5	Abiotic substrates;Direct-trace substrates	scat;soil	scat,soil	yes	yes	observation	Species	Apteryx spp.	qPCR		lab setting	New Zealand
systematic search	Aquatic and terrestrial environmental DNA signals reveal decoupling of blue-green communities along an urbanization gradient	Perrelet K., Cook L.M., Dietzel A., Altermatt F., Moretti M.	2025	10.1016/j.landurbplan.2025.105376	Abiotic substrates	water;soil	water,soil	no	yes	no	Invertebrate		metabarcoding	Illumina NovaSeq	urban	Switzerland	May 2022
systematic search	Comparison of Morphological and DNA-Based Identification Methods to Assess Earthworm (Clitellata: Lumbricidae) Diversity at 25 Permanent Soil Monitoring Sites in Germany	Jänsch S., Alves D., Cunha L., Krogh P.H., Natal-da-Luz T., Rojo V., Römbke J., Sapkota R., Scheffczyk A., Schmelz R.M., Scopel L., Sousa J.P., Vierna J., Vizcaíno A.	2025	10.1002/ece3.71155	Abiotic substrates	soil	soil	yes	no	morphological identification; bulk	Invertebrate		metabarcoding	Illumina MiSeq	diverse	Germany	2018-2021
systematic search	Detection of Grapholitha molesta and Carposina sasakii based on environmental DNA and its field application	Li A., Li Z., Liu L.	2025	10.1002/ps.8950	Direct-trace substrates	biotic trace	Fruits damaged	no	no	no	Species	Grapholitha molesta and Carposina sasakii	PCR		agriculture	China
systematic search	Detection of Spotted Lanternfly (Lycorma delicatula) by Bats: A qPCR Approach to Forest Pest Surveillance	McHale E., Kwait R., Kerwin K., Kyle K., Crosby C., Maslo B.	2025	10.3390/f16030443	Direct-trace substrates	scat	bat feaces	yes	no	observation	Species	spotted lanternfly	qPCR		habitat	USA	2018-2022
systematic search	Disturbance drives concordant functional biodiversity shifts across regions: new evidence from river eDNA	Fan A., Ni S., McCulloch G.A., Waters J.M.	2025	10.1111/ecog.07264	Abiotic substrates	water	water	no	no	no	Animalia		metabarcoding	Illumina iSeq	forest	New Zealand	2021-2023
systematic search	Do invasive predators pose a predation risk to roosting shorebirds? Fecal DNA and camera trap analysis	Williams, L.A., Dupré, S., Stat, M., Hayward, M.W., Tourenq, C., Griffin, A.S.	2025	10.1002/jwmg.22694	Direct-trace substrates	scat	fox scat	no	no	no	Vertebrate		metabarcoding	Illumina MiSeq	bay	Australia	January – April 2023
systematic search	eDNA enhances detection efficiency but reveals lower waterbird diversity: A comparison with point counting method	Shuai H., Liu X., Zhang Y., Sun Y., Li H., Li Z.	2025	10.1016/j.avrs.2025.100236	Abiotic substrates	water	water	yes	no	observation	Vertebrate		metabarcoding		wetland	China
systematic search	Environmental DNA metabarcoding reveals complex interactions between natural capital in orchards: Insights into arthropod community dynamics and foraging diversity	Kestel J.H., Field D.L., Bateman P.W., White N.E., Swinstead C., Nevill P.	2025	10.1016/j.indic.2025.100765	Direct-trace substrates	artificial setup	pan trap water	no	no	no	Arthropoda		metabarcoding	Illumina MiSeq	agriculture	Australia	October-December 2021
systematic search	Environmental DNA profiling for detecting plant-insect interactions in endangered and native flora	Pugh A., Trower M., Mercier C., Bartlett M., Sutherland R., Cridge A.	2025	10.2478/foecol-2025-0009	Biotic substrates	plant tissue	flower	yes	no	observation	Arthropoda		metabarcoding	Illumina MiSeq	grassland	New Zealand	November 2023
systematic search	Environmental DNA supports importance of heterogeneous pond landscapes for arthropod diversity conservation	Zizka V., Schwesig K., Engel N., Hölzel N., Scherber C.	2025	10.1002/ecs2.70171	Abiotic substrates	water	water	no	no	no	Arthropoda		metabarcoding	Illumina HiSeq	pond and lake	Germany	June-July 2022
systematic search	Estimating Rapid Diversity Changes During Acute Herbicide Contamination Using Environmental DNA	Loria A., Tournayre O., Hébert M.-P., da Costa N.B., Fugère V., Barrett R.D.H., Beisner B.E., Gonzalez A., Cristescu M.E.	2025	10.1002/edn3.70029	Abiotic substrates	water	water	no	no	no	Arthropoda		metabarcoding	Illumina MiSeq	reserve	Canada	August-October 2016
systematic search	Evaluating DNA extraction methods for eDNA metabarcoding of soil invertebrate diversity	Sapkota R., Buivydaitė Ž., Lilja M.A., Ellegaard-Jensen L., Winding A., Krogh P.H.	2025	10.1016/j.ejsobi.2025.103751	Abiotic substrates	soil	soil	yes	no	morphological identification; bulk; heat-extracted invertebrates	Arthropoda		metabarcoding	Illumina MiSeq	diverse	Denmark	May 2020
systematic search	Evaluation of soil metazoan communities under short-term elevated CO2 and O3 concentrations in a paddy soil	WANG J., MAO J., LUCAS-BORJA M.E., TAN Y., SHAO Y., NEILSON R., SHI X., ZHANG G.	2025	10.1016/j.pedsph.2023.12.006	Abiotic substrates	soil	soil	no	no	no	Animalia		metabarcoding	Illumina HiSeq	agriculture	China
systematic search	Excluding livestock from farm dams enhances native biodiversity	Bell, K., Evans, M.J., Lindenmayer, D.B., Scheele, B.C., Smith, D.G., Malerba, M.E.	2025	10.1016/j.agee.2025.109623	Abiotic substrates	water	water	yes	no	in-person surveys; AudioMoth acoustic loggers; trail cameras	Animalia		metabarcoding	Illumina	fenced and unfenced dams, agriculture	Australia	between October 2023 and January 2024
experts	First evidence of predation on the native endangered Iberian desman (Galemys pyrenaicus) and Iberian water shrews (Neomys anomalus) by the invasive species American mink using eDNA tools in Extremadura (Spain)	Ripa, A., Palacios-Gonzalez, M.J., Díaz-Caballero, J.A., Espinosa, A., Zalba, F.J., García-Zapata, J.L., Fernádez-García, J.L.	2025	10.1007/s11033-024-10160-0	Biotic substrates	invertebrate	faecal and stomach contents	no	no	no	Species	Galemys pyrenaicus,Nemys anomalus	qPCR			Spain	between 2019 and 2021
systematic search	Green roofs harbor different and non-substituting invertebrate communities than surrounding ground-level habitats	Perrelet K., Moretti M., Inglard O., Altermatt F., Cook L.M.	2025	10.1016/j.jenvman.2025.126630	Abiotic substrates	soil	soil	no	no	no	Invertebrate		metabarcoding	Illumina NovaSeq	urban	Switzerland	May 2022, 2023
systematic search	Let ants find them: Using ants as eDNA samplers for detecting the invasive spotted lanternfly	Lin W.-J., Liu F.-L.C., Cho L., Yang C.-C.S.	2025	10.3897/neobiota.98.151420	Biotic substrates	invertebrate	ant	no	no	no	Species	Lycorma delicatula	qPCR		diverse	USA
systematic search	Looking to the past to inform the future: What eDNA from herbarium specimens can tell us about plant–animal interactions	Waters C., Hurt C., Krosnick S.	2025	10.1002/aps3.11633	Biotic substrates	plant tissue	herbarium specimens	no	no	no	Animalia		metabarcoding	Illumina NextSeq	specimens	USA
systematic search	Metabarcoding Analysis of Arthropod Pollinator Diversity: A Methodological Comparison of eDNA Derived From Flowers and DNA Derived From Bulk Samples of Insects	Jones K.S., Pilliod D.S., Aunins A.W.	2025	10.1111/mec.70003	Biotic substrates	plant tissue	flower	yes	no	bulk DNA	Arthropoda		metabarcoding	Illumina MiSeq	grassland	USA	June 2022
systematic search	Metabarcoding provides accurate estimation of volumetric diet composition in a top predator despite interference from blocking primers	Zabala J., Acebes P., Madeira M.J., Fernández E., Gómez-Moliner B.J., Cabodevilla X.	2025	10.1038/s41598-025-14837-9	Direct-trace substrates	scat	scat	yes	no	controled diet	Vertebrate		metabarcoding	Illumina MiSeq	zoo, national park	Spain	summer 2022
systematic search	Metazoan diversity in Chilean hypersaline lakes unveiled by environmental DNA	Saccò M., Campbell M.A., Aguilar P., Salazar G., Berry T.E., Heydenrych M.J., Lawrie A., White N.E., Harrod C., Allentoft M.E.	2025	10.3389/fevo.2025.1504666	Abiotic substrates	water;sediment	water;sediment	no	no	no	Animalia		metabarcoding	Illumina MiSeq	lake	Chile
systematic search	Monitoring invertebrate pests on cowpea crops across China using eDNA metabarcoding	Chen Q., Lv J.-X., Xie W., Wang X., Wei S.-J., Huang G.-H.	2025	10.1002/ps.8789	Biotic substrates	plant tissue	flower	yes	no	field survey	Arthropoda	Vigna unguiculata	metabarcoding	Illumina NovaSeq	agriculture	China	February 2023-September 2024
systematic search	Mosquito-derived ingested DNA as a tool for monitoring terrestrial vertebrates within a peri-urban environment	Chivas, C., Stow, A., Harford, A., Mooney, T.J., Loewensteiner, D., Montgomery, K., Chariton, A.	2025	10.1002/ecs2.70163	Biotic substrates	invertebrate	mosquito	no	no	no	Vertebrate		metabarcoding	Illumina	peri-urban	Australia	March 2021
systematic search	Out in the Open: Investigating Passive Airborne eDNA Detection of Bats at Artificial Feeding Stations	Sanchez D.E., Walker F.M., Marriott S.J., Riley A.L., Stankavich S., Adams A.M., Solick D., Bradley D., Newman C.	2025	10.1002/edn3.70108	Abiotic substrates	air	air	yes	no	acoustic monitoring	Species	Perimyotis subflavus	metabarcoding	Illumina MiSeq	hill	USA
systematic search	Quantifying the Dietary Overlap of Two Co-Occurring Mammal Species Using DNA Metabarcoding to Assess Potential Competition	Kanishka A.M., MacGregor C., Neaves L.E., Evans M.J., Robinson N.M., Dexter N., Dickman C.R., Lindenmayer D.B.	2025	10.1002/ece3.71274	Direct-trace substrates	scat	scat	no	no	no	Invertebrate		metabarcoding	Illumina MiSeq	National Park	Australia	October 2020
systematic search	Robot-Aided Measurement of Insect Diversity on Vegetation Using Environmental DNA	Koubínová D., Kirchgeorg S., Geckeler C., Thurnheer S., Lüthi M., Sanchez T., Mintchev S., Pellissier L., Albouy C.	2025	10.1002/ece3.71391	Biotic substrates	plant swab	swabbed vegetation	no	no	no	Arthropoda		metabarcoding	ONT	grassland	Switzerland
systematic search	Safeguarding Iguana diversity: enabling rapid and low-effort tracking of non-native iguanas through terrestrial eDNA innovations	van Kuijk J.L., van den Burg M.P., Didaskalou E.A., de Boer M., Debrot A.O., Wielstra B., Stewart K.A.	2025	10.1007/s10530-024-03524-x	Biotic substrates	plant swab	plant swab	yes	no	observation	Species	Iguana delicatissima	PCR		zoo	Netherlands
systematic search	Soil eDNA-based droplet digital PCR assay as a new monitoring tool for terrestrial mammals	Đokić M., Jojić V., Lukić P., Markulin L., Bugarski-Stanojević V.	2025	10.1016/j.gecco.2025.e03780	Abiotic substrates	soil	soil	no	no	no	Species	5 blind mole rat	ddPCR		habitat	Serbia	2024
experts	Swatting Flies: Biting Insects as Non-Invasive Samplers for Mammalian Population Genomics	Khan, A., Carter, R., Mpamhanga, C.D., Masiga, D., Channumsin, M., Ciosi, M., Manangwa, O., Mramba, F., Ijaz, U.Z., Auty, H., Mable, B.K.	2025	10.1111/mec.17661	Biotic substrates	invertebrate	tsetse fly	no	no	no	Animalia		metagenomics	Illumina; ONT	Tsetse samples from previous studies in Kenya were collected in 2012 at Buffalo Ridge (BR) and Zungu Luka (ZL) in Shimba Hills (comprising Shimba Hills National Reserve and Mkongani Forest Reserves), and Mukinyo (MK) in Nguruman Escarpment. Additional tsetse trapping was carried out in Tanzania at Retima Hippo pool (RT) and Turner Springs (TS) in Serengeti National Park in 2022.	Kenya;Tanzania	Kenya in June and July 2012, Tanzania in November 2022
systematic search	Targeted eDNA Metabarcoding Reveals New Populations of a Range-Limited Stonefly	McCulloch G.A., Pohe S.R., Wilkinson S.P., Drinan T.J., Waters J.M.	2025	10.1002/ece3.71244	Abiotic substrates	water	water	no	no	no	Species	Zelandoperla maungatuaensis	metabarcoding	Illumina iSeq	mountain	New Zealand	March 2023
systematic search	Tracing Waterbirds in Water: A Pilot Study on the Utility of eDNA Monitoring for Inland Australian Waterbirds	Davis S., Chariton A., Brandis K.J., Hejl N., Stow A.J.	2025	10.1111/aec.70094	Abiotic substrates	water	water	no	no	no	Vertebrate		metabarcoding	Illumina MiSeq	wetland	Australia	2020-2021
systematic search	Unexpected species diversity in the understanding of selenium-containing soil invertebrates	Mao, B., Fang, X., Lei, H., Xiao, Y., Fu, Y.	2025	10.1038/s41598-025-87917-5	Abiotic substrates	soil	soil	no	no	no	Invertebrate		metabarcoding	Illumina MiSeq	high selenium content	China	in July, September, and November 2015
systematic search	Use of massive DNA barcoding to monitor biodiversity: A test on forest soil macrofauna	Jabot F., Auger G., Bonnal P., Pizaine M., Roncoroni M., Revaillot S., Pottier J.	2025	10.1016/j.foreco.2025.123004	Abiotic substrates	soil	soil	no	no	no	Animalia		metabarcoding	ONT	grassland	France	June 2022
systematic search	Validation of eDNA methods for managing the terrestrial invasive snake Lampropeltis californiae on the Canary Islands	López-González M., Piquet J.C., Maestresalas B., López-Darias M.	2025	10.1038/s41598-025-96387-8	Direct-trace substrates;Abiotic substrates	artificial setup;soil	swab samples from underneath artificial cover objects (ACOs) made of different materials, soil beneath ACOs, randomly collected soil	yes	yes	observation	Species	Lampropeltis californiae	PCR		habitat	USA	2022-2023
systematic search	What you eat is what we need: using ants to detect spotted lanternfly (Lycorma delicatula) DNA	Lin W.-J., Liu F.-L.C., Huang X.-Y., Del Pozo-Valdivia A.I., Leskey T.C., Yang C.-C.S.	2025	10.1002/ps.8814	Direct-trace substrates	biotic trace	leaves with SLF honeydew	yes	no	observation	Species	Lycorma delicatula	PCR		habitat	USA
